# Supplementary material for: Comparative proteomic analysis provides insight into a complex regulatory network of taproot formation in radish (Raphanus sativus L.)
Source: Hortic Res. 2018 Oct 1;5:51. doi: 10.1038/s41438-018-0057-7 (PMC6165848; doi:10.1038/s41438-018-0057-7)
Supplement: Supplementary file 1 — Table S1 [file 41438_2018_57_MOESM1_ESM.xlsx]

## Sheet: Sheet1
Table S1 Primers used for RT-qPCR analysis
NO.	Protein ID	Protein name	Primers		Protein Description
1	Unigene6794_NAU-YH	AOD	F	CTCTTCTATTCCAGGTGTT	acetylornithine deacetylase, putative AOD
			R	CTTATCCGCCGTATCAAT
2	CL8107.Contig1_CKA	SNX1	F	AAGAGTGCTGTTGAGAAG	sorting nexin 1
			R	GTGTGATGCTATCCGATT
3	Unigene19810_CKA	FP6	F	TCTCTTCTCCATCTCCTT	farnesylated protein 6
			R	AGCAATCAAACATTTCAGA
4	Rsa1.0_03122.1_g00002.1	ADH	F	GATGGAGGTGTTGACTAC	alcohol dehydrogenase class III
			R	ATGTTGTGCGTTATGTATTC
5	CL8906.Contig1_NAU-LB	PDC2	F	CGTGTAGTTCCAGTTCTT	pyruvate decarboxylase-2
			R	GTGTCATCGCTTGTATTG
6	CL14662.Contig1_CKA	BG1	F	TAGACATTCACAAGCAGAG	glucanase 1
			R	TAGACACCAGAGGCATTA
7	Rsa1.0_00647.1_g00001.1	PPC	F	TACCGTTCTGTTGTCTTC	phosphoenolpyruvate carboxylase
			R	GTCTGCTTCCTATGTTCA
8	Rsa1.0_00018.1_g00046.1	INV	F	TTGTTCATCGCCTTCTAC	acid invertase
			R	ATCGTTCATCCAGTTCTG
9	Rsa1.0_00065.1_g00017.1	CYP79F1	F	CTCCTTGCTTACCTTCTC	CYP79F1
			R	ATCAATGTTCCAACCTCTAA
10	CL7659.Contig3_NAU-LB	LOX1	F	CATAAGCCGACAGTTCAT	lipoxygenase 1
			R	CATCAATCTTCTTCTCAATCTC
11	Rsa1.0_00283.1_g00005.1	GLS1	F	ATTGGAGATGTTGATAAGGAT	glutamate synthase 1
			R	GAGCGTAGAAGTGATGAG
12	CL3.Contig2_NAU-YH	SEX4	F	AGGAAGACCAAGAAGGAT	starch-excess 4
			R	CTCAGAAGCACTCACATT
13	Rsa1.0_00641.1_g00004.1	AGPase B	F	TGCTTGATGCTGATGTTA	ADP-glucose synthase
			R	ATTGTCCGTGTTGATGAT
14	Rsa1.0_00082.1_g00007.1	cnd41	F	GGAATAGCGATGATAATAACG	nucleoid DNA-binding protein cnd41-like protein
			R	TGAACACAAGACGATGAA
15	CL7174.Contig1_CKA	HRP	F	AGTGAGAACAGAGGAGTC	horseradish peroxidase isoenzyme
			R	GAGGATAGCGAGTGAGAA
16	Rsa1.0_04933.1_g00001.1	GST6	F	GCGATTACTCAATACATAGC	glutathione S-transferase 6
			R	CTAACTTAGCCTCCTCTTC
17	Rsa1.0_03292.1_g00003.1	HSC70	F	CTATTGCCTACGGTCTTG	heat shock cognate protein HSC70
			R	ATGTCCTTCTTGCTCTTC
18	Rsa1.0_01478.1_g00005.1	GRP2A	F	GTCCGCTGATGTTGAGTA	Glycine-rich RNA-binding protein
			R	GAAAGTGACGAACCCAAA
19	CL6039.Contig1_NAU-YH	GAD2	F	TCTTCTTCCTCTCCTTCA	glutamate decarboxylase 2
			R	GTTCTCCGTGTTGTCATA
20	Rsa1.0_23081.1_g00001.1	ASP	F	GATGAAGAAGGTGGTGAA	aspartic protease
			R	CAGCAAGCAAAGATGTTC
21	Rsa1.0_02919.1_g00001.1	GLN	F	CATCGGTTGGTATCTCAG	glutamine synthetase
			R	TATCTCGTATCCTCCTTCC
22	CL6619.Contig1_CKA	CDC5	F	TCATCTTCGGTGTTCTTC	cell division cycle 5-like protein
			R	CCTCTGTTCTTCGTTCTG
23	Unigene15105_CKA	SUR1	F	TCTGCTTGATGGATTGAG	SUR1
			R	AGACTATATTCGGAGACAAC
24	CL714.Contig1_CKA	PGDH	F	TCTTCTTGTCTGGTTCTTC	D-3-phosphoglycerate dehydrogenase
			R	TCTGATGGTGGTGCTATA
25	Rsa1.0_00196.1_g00003.1	AUR	F	GCTCCTCATTCTTCTCTTC	auxin-responsive-like protein
			R	GTGGCGTTGTAAGTGTAG
26	Unigene26735_CKA	MAPK3	F	ATAGCAGCAGTGTAATCC	mitogen-activated protein kinase 3
			R	TTATGACCGAGTATGTTGTT
27	CL4755.Contig1_NAU-LB	EXPB1	F	ATTACAGTTGCCATCCTAC	expansin B1
			R	GCCTCATATACCTATTCCTAC
28	Rsa1.0_00474.1_g00005.1	MAPK5	F	TTGGTCTGTTGGTTGTATT	mitogen-activated protein kinase 5
			R	ACTGTGATTCTCCGTCTA
29	Rsa1.0_00239.1_g00017.1	JA	F	CGATGCTGTAACCAAGAT	jasmonate inducible protein
			R	AGAAGAGTCATACCAACCT
30	-	Rs-Actin	F	GCATCACACTTTCTACAAC	-
			R	CCTGGATAGCAACATACAT
