# Supplementary material for: Comparative proteomic analysis provides insight into a complex regulatory network of taproot formation in radish (Raphanus sativus L.)
Source: Hortic Res. 2018 Oct 1;5:51. doi: 10.1038/s41438-018-0057-7 (PMC6165848; doi:10.1038/s41438-018-0057-7)
Supplement: Supplementary file 4 — Table S4 [file 41438_2018_57_MOESM4_ESM.xlsx]

## Sheet: S1 vs S2
Table S4 GO enrichment in three comparison pairs (S1 vs. S2 pair)
Gene Ontology term	Cluster frequency	Protein frequency of use	P-value
Cell component
cytosol	550 out of 1154 genes, 47.7%	2085 out of 5817 genes, 35.8%	1.92443e-20
cytoplasmic part	944 out of 1154 genes, 81.8%	4240 out of 5817 genes, 72.9%	2.87594e-15
cytoplasm	1019 out of 1154 genes, 88.3%	4683 out of 5817 genes, 80.5%	3.71768e-15
vacuole	231 out of 1154 genes, 20.0%	769 out of 5817 genes, 13.2%	2.16947e-13
vacuolar membrane	143 out of 1154 genes, 12.4%	469 out of 5817 genes, 8.1%	6.27793e-09
vacuolar part	143 out of 1154 genes, 12.4%	470 out of 5817 genes, 8.1%	7.34339e-09
membrane	540 out of 1154 genes, 46.8%	2322 out of 5817 genes, 39.9%	7.0301e-08
organelle membrane	195 out of 1154 genes, 16.9%	721 out of 5817 genes, 12.4%	3.29786e-07
apoplast	114 out of 1154 genes, 9.9%	389 out of 5817 genes, 6.7%	2.35178e-06
cell wall	155 out of 1154 genes, 13.4%	567 out of 5817 genes, 9.7%	3.38411e-06
chloroplast	440 out of 1154 genes, 38.1%	1890 out of 5817 genes, 32.5%	3.57134e-06
external encapsulating structure	155 out of 1154 genes, 13.4%	569 out of 5817 genes, 9.8%	4.22798e-06
cytosolic part	82 out of 1154 genes, 7.1%	262 out of 5817 genes, 4.5%	4.44699e-06
plastid	444 out of 1154 genes, 38.5%	1921 out of 5817 genes, 33.0%	7.63566e-06
intracellular organelle part	460 out of 1154 genes, 39.9%	2008 out of 5817 genes, 34.5%	1.3552e-05
organelle part	460 out of 1154 genes, 39.9%	2009 out of 5817 genes, 34.5%	1.44118e-05
organelle envelope	172 out of 1154 genes, 14.9%	657 out of 5817 genes, 11.3%	1.62641e-05
envelope	172 out of 1154 genes, 14.9%	658 out of 5817 genes, 11.3%	1.79026e-05
chloroplast part	224 out of 1154 genes, 19.4%	897 out of 5817 genes, 15.4%	2.49229e-05
cell-cell junction	202 out of 1154 genes, 17.5%	799 out of 5817 genes, 13.7%	3.04485e-05
plasmodesma	202 out of 1154 genes, 17.5%	799 out of 5817 genes, 13.7%	3.04485e-05
symplast	202 out of 1154 genes, 17.5%	799 out of 5817 genes, 13.7%	3.04485e-05
mitochondrion	236 out of 1154 genes, 20.5%	956 out of 5817 genes, 16.4%	3.37734e-05
cell junction	202 out of 1154 genes, 17.5%	801 out of 5817 genes, 13.8%	3.60407e-05
plastid part	224 out of 1154 genes, 19.4%	904 out of 5817 genes, 15.5%	4.35943e-05
cell periphery	399 out of 1154 genes, 34.6%	1732 out of 5817 genes, 29.8%	4.63348e-05
extracellular region	214 out of 1154 genes, 18.5%	865 out of 5817 genes, 14.9%	7.51207e-05
chloroplast stroma	162 out of 1154 genes, 14.0%	630 out of 5817 genes, 10.8%	8.41449e-05
Golgi apparatus	176 out of 1154 genes, 15.3%	695 out of 5817 genes, 11.9%	9.90299e-05
cytosolic ribosome	69 out of 1154 genes, 6.0%	232 out of 5817 genes, 4.0%	0.000153256
plastid stroma	162 out of 1154 genes, 14.0%	637 out of 5817 genes, 11.0%	0.000155027
plastid envelope	117 out of 1154 genes, 10.1%	438 out of 5817 genes, 7.5%	0.000175527
intracellular part	1093 out of 1154 genes, 94.7%	5370 out of 5817 genes, 92.3%	0.000248098
chloroplast envelope	112 out of 1154 genes, 9.7%	422 out of 5817 genes, 7.3%	0.000319114
intracellular	1095 out of 1154 genes, 94.9%	5388 out of 5817 genes, 92.6%	0.000417569
ribonucleoprotein complex	94 out of 1154 genes, 8.1%	348 out of 5817 genes, 6.0%	0.00051591
macromolecular complex	252 out of 1154 genes, 21.8%	1073 out of 5817 genes, 18.4%	0.000624655
cytosolic small ribosomal subunit	21 out of 1154 genes, 1.8%	54 out of 5817 genes, 0.9%	0.000917529
thylakoid	86 out of 1154 genes, 7.5%	322 out of 5817 genes, 5.5%	0.00129206
thylakoid membrane	55 out of 1154 genes, 4.8%	191 out of 5817 genes, 3.3%	0.00161545
plasma membrane	316 out of 1154 genes, 27.4%	1397 out of 5817 genes, 24.0%	0.00173003
mitochondrial envelope	51 out of 1154 genes, 4.4%	175 out of 5817 genes, 3.0%	0.00177432
photosynthetic membrane	55 out of 1154 genes, 4.8%	192 out of 5817 genes, 3.3%	0.00183926
mitochondrial inner membrane	40 out of 1154 genes, 3.5%	131 out of 5817 genes, 2.3%	0.00212144
plant-type vacuole membrane	12 out of 1154 genes, 1.0%	26 out of 5817 genes, 0.4%	0.00212869
proton-transporting ATP synthase complex	12 out of 1154 genes, 1.0%	26 out of 5817 genes, 0.4%	0.00212869
thylakoid part	58 out of 1154 genes, 5.0%	206 out of 5817 genes, 3.5%	0.00217396
proton-transporting two-sector ATPase complex	17 out of 1154 genes, 1.5%	43 out of 5817 genes, 0.7%	0.00224386
mitochondrial proton-transporting ATP synthase complex	11 out of 1154 genes, 1.0%	23 out of 5817 genes, 0.4%	0.00228822
ribosomal subunit	47 out of 1154 genes, 4.1%	161 out of 5817 genes, 2.8%	0.00254236
mitochondrial membrane	46 out of 1154 genes, 4.0%	157 out of 5817 genes, 2.7%	0.00259652
ribosome	78 out of 1154 genes, 6.8%	294 out of 5817 genes, 5.1%	0.00260936
plant-type vacuole	21 out of 1154 genes, 1.8%	58 out of 5817 genes, 1.0%	0.00262249
mitochondrial membrane part	36 out of 1154 genes, 3.1%	117 out of 5817 genes, 2.0%	0.00299923
mitochondrial part	60 out of 1154 genes, 5.2%	218 out of 5817 genes, 3.7%	0.00326585
small ribosomal subunit	23 out of 1154 genes, 2.0%	67 out of 5817 genes, 1.2%	0.00369392
chloroplast thylakoid membrane	51 out of 1154 genes, 4.4%	181 out of 5817 genes, 3.1%	0.00385085
plastid thylakoid membrane	51 out of 1154 genes, 4.4%	181 out of 5817 genes, 3.1%	0.00385085
organelle inner membrane	44 out of 1154 genes, 3.8%	152 out of 5817 genes, 2.6%	0.00408284
extracellular organelle	3 out of 1154 genes, 0.3%	3 out of 5817 genes, 0.1%	0.00779138
extracellular membrane-bounded organelle	3 out of 1154 genes, 0.3%	3 out of 5817 genes, 0.1%	0.00779138
extracellular vesicular exosome	3 out of 1154 genes, 0.3%	3 out of 5817 genes, 0.1%	0.00779138
proton-transporting two-sector ATPase complex, catalytic domain	10 out of 1154 genes, 0.9%	23 out of 5817 genes, 0.4%	0.00831023
chloroplast thylakoid	64 out of 1154 genes, 5.5%	246 out of 5817 genes, 4.2%	0.00966342
plastid thylakoid	64 out of 1154 genes, 5.5%	246 out of 5817 genes, 4.2%	0.00966342
proteasome complex	21 out of 1154 genes, 1.8%	65 out of 5817 genes, 1.1%	0.0116361
organelle subcompartment	64 out of 1154 genes, 5.5%	249 out of 5817 genes, 4.3%	0.0126941
mitochondrial respiratory chain complex I	16 out of 1154 genes, 1.4%	47 out of 5817 genes, 0.8%	0.0155286
6-phosphofructokinase complex	6 out of 1154 genes, 0.5%	12 out of 5817 genes, 0.2%	0.0185549
ubiquitin conjugating enzyme complex	5 out of 1154 genes, 0.4%	9 out of 5817 genes, 0.2%	0.0188388
UBC13-MMS2 complex	5 out of 1154 genes, 0.4%	9 out of 5817 genes, 0.2%	0.0188388
NADH dehydrogenase complex	16 out of 1154 genes, 1.4%	49 out of 5817 genes, 0.8%	0.0233231
respiratory chain complex I	16 out of 1154 genes, 1.4%	49 out of 5817 genes, 0.8%	0.0233231
protein complex	166 out of 1154 genes, 14.4%	733 out of 5817 genes, 12.6%	0.0244555
proteasome regulatory particle, base subcomplex	9 out of 1154 genes, 0.8%	23 out of 5817 genes, 0.4%	0.0257789
phosphopyruvate hydratase complex	3 out of 1154 genes, 0.3%	4 out of 5817 genes, 0.1%	0.0265381
proton-transporting two-sector ATPase complex, proton-transporting domain	5 out of 1154 genes, 0.4%	10 out of 5817 genes, 0.2%	0.0316148
integral to peroxisomal membrane	2 out of 1154 genes, 0.2%	2 out of 5817 genes, 0.0%	0.0393289
small nuclear ribonucleoprotein complex	2 out of 1154 genes, 0.2%	2 out of 5817 genes, 0.0%	0.0393289
intrinsic to peroxisomal membrane	2 out of 1154 genes, 0.2%	2 out of 5817 genes, 0.0%	0.0393289
thylakoid lumen	16 out of 1154 genes, 1.4%	53 out of 5817 genes, 0.9%	0.0472264
proteasome regulatory particle	13 out of 1154 genes, 1.1%	41 out of 5817 genes, 0.7%	0.0486112
proteasome accessory complex	13 out of 1154 genes, 1.1%	41 out of 5817 genes, 0.7%	0.0486112
exocyst	4 out of 1154 genes, 0.3%	8 out of 5817 genes, 0.1%	0.0546858
nucleolus	74 out of 1154 genes, 6.4%	315 out of 5817 genes, 5.4%	0.0569359
eukaryotic translation elongation factor 1 complex	6 out of 1154 genes, 0.5%	15 out of 5817 genes, 0.3%	0.0587492
stromule	15 out of 1154 genes, 1.3%	51 out of 5817 genes, 0.9%	0.0658096
non-membrane-bounded organelle	143 out of 1154 genes, 12.4%	646 out of 5817 genes, 11.1%	0.0679263
intracellular non-membrane-bounded organelle	143 out of 1154 genes, 12.4%	646 out of 5817 genes, 11.1%	0.0679263
proton-transporting ATP synthase complex, catalytic core F(1)	5 out of 1154 genes, 0.4%	12 out of 5817 genes, 0.2%	0.0702238
cytosolic large ribosomal subunit	21 out of 1154 genes, 1.8%	77 out of 5817 genes, 1.3%	0.0702413
respiratory chain	21 out of 1154 genes, 1.8%	78 out of 5817 genes, 1.3%	0.0789153
proteasome core complex	7 out of 1154 genes, 0.6%	20 out of 5817 genes, 0.3%	0.083283
cell surface	4 out of 1154 genes, 0.3%	9 out of 5817 genes, 0.2%	0.0833635
vacuolar proton-transporting V-type ATPase complex	4 out of 1154 genes, 0.3%	9 out of 5817 genes, 0.2%	0.0833635
extracellular region part	4 out of 1154 genes, 0.3%	9 out of 5817 genes, 0.2%	0.0833635
microbody part	4 out of 1154 genes, 0.3%	9 out of 5817 genes, 0.2%	0.0833635
peroxisomal part	4 out of 1154 genes, 0.3%	9 out of 5817 genes, 0.2%	0.0833635
tubulin complex	4 out of 1154 genes, 0.3%	9 out of 5817 genes, 0.2%	0.0833635
peroxisome	37 out of 1154 genes, 3.2%	151 out of 5817 genes, 2.6%	0.0902853
microbody	37 out of 1154 genes, 3.2%	151 out of 5817 genes, 2.6%	0.0902853
peroxisomal membrane	3 out of 1154 genes, 0.3%	6 out of 5817 genes, 0.1%	0.0967989
RNA-induced silencing complex	3 out of 1154 genes, 0.3%	6 out of 5817 genes, 0.1%	0.0967989
RNAi effector complex	3 out of 1154 genes, 0.3%	6 out of 5817 genes, 0.1%	0.0967989
microbody membrane	3 out of 1154 genes, 0.3%	6 out of 5817 genes, 0.1%	0.0967989
vacuolar proton-transporting V-type ATPase, V0 domain	2 out of 1154 genes, 0.2%	3 out of 5817 genes, 0.1%	0.102404
cytochrome b6f complex	2 out of 1154 genes, 0.2%	3 out of 5817 genes, 0.1%	0.102404
nuclear periphery	2 out of 1154 genes, 0.2%	3 out of 5817 genes, 0.1%	0.102404
large ribosomal subunit	24 out of 1154 genes, 2.1%	94 out of 5817 genes, 1.6%	0.10515
mitochondrial respiratory chain	19 out of 1154 genes, 1.6%	72 out of 5817 genes, 1.2%	0.107365
vesicle	16 out of 1154 genes, 1.4%	61 out of 5817 genes, 1.0%	0.137233
membrane-bounded vesicle	16 out of 1154 genes, 1.4%	61 out of 5817 genes, 1.0%	0.137233
cell	1129 out of 1154 genes, 97.8%	5662 out of 5817 genes, 97.3%	0.141086
cell part	1129 out of 1154 genes, 97.8%	5662 out of 5817 genes, 97.3%	0.141086
mitochondrial proton-transporting ATP synthase complex, catalytic core F(1)	3 out of 1154 genes, 0.3%	7 out of 5817 genes, 0.1%	0.145144
vacuolar proton-transporting V-type ATPase, V1 domain	2 out of 1154 genes, 0.2%	4 out of 5817 genes, 0.1%	0.17827
chloroplast ATP synthase complex	2 out of 1154 genes, 0.2%	4 out of 5817 genes, 0.1%	0.17827
extrinsic to organelle membrane	2 out of 1154 genes, 0.2%	4 out of 5817 genes, 0.1%	0.17827
proton-transporting V-type ATPase, V0 domain	2 out of 1154 genes, 0.2%	4 out of 5817 genes, 0.1%	0.17827
plant extracellular matrix	2 out of 1154 genes, 0.2%	4 out of 5817 genes, 0.1%	0.17827
Cajal body	3 out of 1154 genes, 0.3%	8 out of 5817 genes, 0.1%	0.19942
plant-type cell wall	54 out of 1154 genes, 4.7%	248 out of 5817 genes, 4.3%	0.239628
organelle lumen	91 out of 1154 genes, 7.9%	429 out of 5817 genes, 7.4%	0.246915
intracellular organelle lumen	91 out of 1154 genes, 7.9%	429 out of 5817 genes, 7.4%	0.246915
SCF ubiquitin ligase complex	4 out of 1154 genes, 0.3%	13 out of 5817 genes, 0.2%	0.247566
membrane-enclosed lumen	92 out of 1154 genes, 8.0%	435 out of 5817 genes, 7.5%	0.255763
organelle	907 out of 1154 genes, 78.6%	4528 out of 5817 genes, 77.8%	0.25852
intracellular organelle	907 out of 1154 genes, 78.6%	4528 out of 5817 genes, 77.8%	0.25852
mitochondrial proton-transporting ATP synthase complex, coupling factor F(o)	2 out of 1154 genes, 0.2%	5 out of 5817 genes, 0.1%	0.259378
mitochondrial outer membrane translocase complex	2 out of 1154 genes, 0.2%	5 out of 5817 genes, 0.1%	0.259378
3-isopropylmalate dehydratase complex	2 out of 1154 genes, 0.2%	5 out of 5817 genes, 0.1%	0.259378
Tic complex	2 out of 1154 genes, 0.2%	5 out of 5817 genes, 0.1%	0.259378
proton-transporting ATP synthase complex, coupling factor F(o)	2 out of 1154 genes, 0.2%	5 out of 5817 genes, 0.1%	0.259378
photosystem II	6 out of 1154 genes, 0.5%	22 out of 5817 genes, 0.4%	0.260585
nuclear lumen	79 out of 1154 genes, 6.8%	372 out of 5817 genes, 6.4%	0.261488
nuclear part	92 out of 1154 genes, 8.0%	437 out of 5817 genes, 7.5%	0.272174
mitochondrial outer membrane	8 out of 1154 genes, 0.7%	32 out of 5817 genes, 0.6%	0.293207
proton-transporting V-type ATPase complex	4 out of 1154 genes, 0.3%	14 out of 5817 genes, 0.2%	0.296139
mitochondrial matrix	12 out of 1154 genes, 1.0%	51 out of 5817 genes, 0.9%	0.303733
membrane-bounded organelle	892 out of 1154 genes, 77.3%	4462 out of 5817 genes, 76.7%	0.312906
intracellular membrane-bounded organelle	892 out of 1154 genes, 77.3%	4462 out of 5817 genes, 76.7%	0.312906
cell cortex part	6 out of 1154 genes, 0.5%	24 out of 5817 genes, 0.4%	0.336425
signal recognition particle, endoplasmic reticulum targeting	2 out of 1154 genes, 0.2%	6 out of 5817 genes, 0.1%	0.340667
pyrophosphate-dependent phosphofructokinase complex	2 out of 1154 genes, 0.2%	6 out of 5817 genes, 0.1%	0.340667
extracellular matrix	2 out of 1154 genes, 0.2%	6 out of 5817 genes, 0.1%	0.340667
photosystem	7 out of 1154 genes, 0.6%	29 out of 5817 genes, 0.5%	0.348621
anchored to plasma membrane	11 out of 1154 genes, 1.0%	48 out of 5817 genes, 0.8%	0.349628
cytoplasmic membrane-bounded vesicle	13 out of 1154 genes, 1.1%	58 out of 5817 genes, 1.0%	0.360314
cytoplasmic vesicle	13 out of 1154 genes, 1.1%	58 out of 5817 genes, 1.0%	0.360314
organelle outer membrane	13 out of 1154 genes, 1.1%	58 out of 5817 genes, 1.0%	0.360314
nuclear pore	5 out of 1154 genes, 0.4%	20 out of 5817 genes, 0.3%	0.363221
pore complex	5 out of 1154 genes, 0.4%	20 out of 5817 genes, 0.3%	0.363221
membrane part	126 out of 1154 genes, 10.9%	617 out of 5817 genes, 10.6%	0.367617
cell cortex	6 out of 1154 genes, 0.5%	25 out of 5817 genes, 0.4%	0.3753
protein phosphatase type 2A complex	3 out of 1154 genes, 0.3%	11 out of 5817 genes, 0.2%	0.377226
oxygen evolving complex	3 out of 1154 genes, 0.3%	11 out of 5817 genes, 0.2%	0.377226
outer membrane	13 out of 1154 genes, 1.1%	59 out of 5817 genes, 1.0%	0.385566
light-harvesting complex	4 out of 1154 genes, 0.3%	16 out of 5817 genes, 0.3%	0.39539
intrinsic to plasma membrane	12 out of 1154 genes, 1.0%	55 out of 5817 genes, 0.9%	0.408211
storage vacuole	2 out of 1154 genes, 0.2%	7 out of 5817 genes, 0.1%	0.418876
protein storage vacuole	2 out of 1154 genes, 0.2%	7 out of 5817 genes, 0.1%	0.418876
small nucleolar ribonucleoprotein complex	4 out of 1154 genes, 0.3%	17 out of 5817 genes, 0.3%	0.444414
plastoglobule	9 out of 1154 genes, 0.8%	43 out of 5817 genes, 0.7%	0.489242
chloroplast thylakoid lumen	7 out of 1154 genes, 0.6%	33 out of 5817 genes, 0.6%	0.490391
plastid thylakoid lumen	7 out of 1154 genes, 0.6%	33 out of 5817 genes, 0.6%	0.490391
clathrin-coated vesicle	6 out of 1154 genes, 0.5%	28 out of 5817 genes, 0.5%	0.49099
spliceosomal complex	2 out of 1154 genes, 0.2%	8 out of 5817 genes, 0.1%	0.492028
mitochondrial inner membrane presequence translocase complex	2 out of 1154 genes, 0.2%	8 out of 5817 genes, 0.1%	0.492028
oligosaccharyltransferase complex	2 out of 1154 genes, 0.2%	8 out of 5817 genes, 0.1%	0.492028
endopeptidase Clp complex	2 out of 1154 genes, 0.2%	8 out of 5817 genes, 0.1%	0.492028
chloroplastic endopeptidase Clp complex	2 out of 1154 genes, 0.2%	8 out of 5817 genes, 0.1%	0.492028
ER body	2 out of 1154 genes, 0.2%	8 out of 5817 genes, 0.1%	0.492028
retromer complex	2 out of 1154 genes, 0.2%	8 out of 5817 genes, 0.1%	0.492028
proton-transporting V-type ATPase, V1 domain	2 out of 1154 genes, 0.2%	8 out of 5817 genes, 0.1%	0.492028
endosome membrane	4 out of 1154 genes, 0.3%	18 out of 5817 genes, 0.3%	0.49214
actin cytoskeleton	4 out of 1154 genes, 0.3%	18 out of 5817 genes, 0.3%	0.49214
endosomal part	4 out of 1154 genes, 0.3%	18 out of 5817 genes, 0.3%	0.49214
AP-type membrane coat adaptor complex	3 out of 1154 genes, 0.3%	13 out of 5817 genes, 0.2%	0.492502
clathrin adaptor complex	3 out of 1154 genes, 0.3%	13 out of 5817 genes, 0.2%	0.492502
cell projection	3 out of 1154 genes, 0.3%	13 out of 5817 genes, 0.2%	0.492502
pollen tube	3 out of 1154 genes, 0.3%	13 out of 5817 genes, 0.2%	0.492502
endoplasmic reticulum	71 out of 1154 genes, 6.2%	356 out of 5817 genes, 6.1%	0.501985
plastid outer membrane	5 out of 1154 genes, 0.4%	24 out of 5817 genes, 0.4%	0.532419
anchored to membrane	14 out of 1154 genes, 1.2%	70 out of 5817 genes, 1.2%	0.534633
plastid membrane	9 out of 1154 genes, 0.8%	45 out of 5817 genes, 0.8%	0.548955
chloroplast photosystem II	2 out of 1154 genes, 0.2%	9 out of 5817 genes, 0.2%	0.559051
signal recognition particle	2 out of 1154 genes, 0.2%	9 out of 5817 genes, 0.2%	0.559051
Golgi-associated vesicle	5 out of 1154 genes, 0.4%	25 out of 5817 genes, 0.4%	0.571699
plastid inner membrane	4 out of 1154 genes, 0.3%	20 out of 5817 genes, 0.3%	0.581762
coated vesicle	10 out of 1154 genes, 0.9%	52 out of 5817 genes, 0.9%	0.599516
ER to Golgi transport vesicle membrane	2 out of 1154 genes, 0.2%	10 out of 5817 genes, 0.2%	0.619496
COPII vesicle coat	2 out of 1154 genes, 0.2%	10 out of 5817 genes, 0.2%	0.619496
protein serine/threonine phosphatase complex	4 out of 1154 genes, 0.3%	21 out of 5817 genes, 0.4%	0.622983
chloroplast membrane	8 out of 1154 genes, 0.7%	43 out of 5817 genes, 0.7%	0.641205
transport vesicle membrane	3 out of 1154 genes, 0.3%	16 out of 5817 genes, 0.3%	0.64247
chloroplast outer membrane	4 out of 1154 genes, 0.3%	22 out of 5817 genes, 0.4%	0.661532
mitochondrial intermembrane space	2 out of 1154 genes, 0.2%	11 out of 5817 genes, 0.2%	0.673334
proteasome core complex, alpha-subunit complex	2 out of 1154 genes, 0.2%	11 out of 5817 genes, 0.2%	0.673334
COPI vesicle coat	2 out of 1154 genes, 0.2%	11 out of 5817 genes, 0.2%	0.673334
COPI-coated vesicle	2 out of 1154 genes, 0.2%	11 out of 5817 genes, 0.2%	0.673334
COPI-coated vesicle membrane	2 out of 1154 genes, 0.2%	11 out of 5817 genes, 0.2%	0.673334
organelle envelope lumen	2 out of 1154 genes, 0.2%	11 out of 5817 genes, 0.2%	0.673334
microtubule	9 out of 1154 genes, 0.8%	50 out of 5817 genes, 0.9%	0.683589
proteasome regulatory particle, lid subcomplex	3 out of 1154 genes, 0.3%	17 out of 5817 genes, 0.3%	0.68491
preprophase band	3 out of 1154 genes, 0.3%	17 out of 5817 genes, 0.3%	0.68491
Golgi-associated vesicle membrane	3 out of 1154 genes, 0.3%	17 out of 5817 genes, 0.3%	0.68491
vesicle coat	6 out of 1154 genes, 0.5%	34 out of 5817 genes, 0.6%	0.692892
extrinsic to membrane	7 out of 1154 genes, 0.6%	40 out of 5817 genes, 0.7%	0.706284
cytoskeletal part	16 out of 1154 genes, 1.4%	89 out of 5817 genes, 1.5%	0.712081
vesicle membrane	6 out of 1154 genes, 0.5%	35 out of 5817 genes, 0.6%	0.720784
cytoplasmic vesicle membrane	6 out of 1154 genes, 0.5%	35 out of 5817 genes, 0.6%	0.720784
coated vesicle membrane	6 out of 1154 genes, 0.5%	35 out of 5817 genes, 0.6%	0.720784
cytoplasmic vesicle part	6 out of 1154 genes, 0.5%	35 out of 5817 genes, 0.6%	0.720784
multivesicular body	2 out of 1154 genes, 0.2%	12 out of 5817 genes, 0.2%	0.720805
cytoplasmic microtubule	2 out of 1154 genes, 0.2%	12 out of 5817 genes, 0.2%	0.720805
plastid ribosome	2 out of 1154 genes, 0.2%	12 out of 5817 genes, 0.2%	0.720805
trans-Golgi network transport vesicle	2 out of 1154 genes, 0.2%	12 out of 5817 genes, 0.2%	0.720805
microtubule cytoskeleton	14 out of 1154 genes, 1.2%	79 out of 5817 genes, 1.4%	0.725459
nuclear envelope	11 out of 1154 genes, 1.0%	63 out of 5817 genes, 1.1%	0.730764
late endosome	3 out of 1154 genes, 0.3%	19 out of 5817 genes, 0.3%	0.758229
chloroplast inner membrane	3 out of 1154 genes, 0.3%	19 out of 5817 genes, 0.3%	0.758229
cell plate	4 out of 1154 genes, 0.3%	25 out of 5817 genes, 0.4%	0.760495
transport vesicle	4 out of 1154 genes, 0.3%	25 out of 5817 genes, 0.4%	0.760495
mitochondrial respiratory chain complex III	2 out of 1154 genes, 0.2%	13 out of 5817 genes, 0.2%	0.762315
eukaryotic translation initiation factor 3 complex	2 out of 1154 genes, 0.2%	13 out of 5817 genes, 0.2%	0.762315
DNA-directed RNA polymerase II, holoenzyme	2 out of 1154 genes, 0.2%	13 out of 5817 genes, 0.2%	0.762315
clathrin vesicle coat	2 out of 1154 genes, 0.2%	13 out of 5817 genes, 0.2%	0.762315
ER to Golgi transport vesicle	2 out of 1154 genes, 0.2%	13 out of 5817 genes, 0.2%	0.762315
respiratory chain complex III	2 out of 1154 genes, 0.2%	13 out of 5817 genes, 0.2%	0.762315
Golgi membrane	6 out of 1154 genes, 0.5%	37 out of 5817 genes, 0.6%	0.771135
nuclear body	6 out of 1154 genes, 0.5%	37 out of 5817 genes, 0.6%	0.771135
endomembrane system	33 out of 1154 genes, 2.9%	184 out of 5817 genes, 3.2%	0.771599
intrinsic to membrane	61 out of 1154 genes, 5.3%	333 out of 5817 genes, 5.7%	0.782991
plasma membrane part	15 out of 1154 genes, 1.3%	88 out of 5817 genes, 1.5%	0.784338
endoplasmic reticulum membrane	9 out of 1154 genes, 0.8%	55 out of 5817 genes, 0.9%	0.790411
integral to membrane	48 out of 1154 genes, 4.2%	266 out of 5817 genes, 4.6%	0.795316
DNA-directed RNA polymerase complex	2 out of 1154 genes, 0.2%	14 out of 5817 genes, 0.2%	0.798358
clathrin-coated vesicle membrane	2 out of 1154 genes, 0.2%	14 out of 5817 genes, 0.2%	0.798358
RNA polymerase complex	2 out of 1154 genes, 0.2%	14 out of 5817 genes, 0.2%	0.798358
intrinsic to endoplasmic reticulum membrane	2 out of 1154 genes, 0.2%	14 out of 5817 genes, 0.2%	0.798358
nuclear DNA-directed RNA polymerase complex	2 out of 1154 genes, 0.2%	14 out of 5817 genes, 0.2%	0.798358
cullin-RING ubiquitin ligase complex	11 out of 1154 genes, 1.0%	67 out of 5817 genes, 1.2%	0.803012
endoplasmic reticulum part	10 out of 1154 genes, 0.9%	62 out of 5817 genes, 1.1%	0.813424
nuclear outer membrane-endoplasmic reticulum membrane network	9 out of 1154 genes, 0.8%	57 out of 5817 genes, 1.0%	0.824834
organellar ribosome	2 out of 1154 genes, 0.2%	15 out of 5817 genes, 0.3%	0.829469
intrinsic to organelle membrane	6 out of 1154 genes, 0.5%	40 out of 5817 genes, 0.7%	0.833453
cytoskeleton	17 out of 1154 genes, 1.5%	104 out of 5817 genes, 1.8%	0.847886
ubiquitin ligase complex	12 out of 1154 genes, 1.0%	76 out of 5817 genes, 1.3%	0.850649
heterotrimeric G-protein complex	2 out of 1154 genes, 0.2%	16 out of 5817 genes, 0.3%	0.856183
cortical cytoskeleton	2 out of 1154 genes, 0.2%	16 out of 5817 genes, 0.3%	0.856183
membrane coat	7 out of 1154 genes, 0.6%	49 out of 5817 genes, 0.8%	0.880063
coated membrane	7 out of 1154 genes, 0.6%	49 out of 5817 genes, 0.8%	0.880063
phragmoplast	6 out of 1154 genes, 0.5%	43 out of 5817 genes, 0.7%	0.88136
integral to organelle membrane	5 out of 1154 genes, 0.4%	38 out of 5817 genes, 0.7%	0.898005
extrinsic to plasma membrane	2 out of 1154 genes, 0.2%	18 out of 5817 genes, 0.3%	0.898463
extrinsic to internal side of plasma membrane	2 out of 1154 genes, 0.2%	18 out of 5817 genes, 0.3%	0.898463
clathrin coat	3 out of 1154 genes, 0.3%	25 out of 5817 genes, 0.4%	0.898935
Golgi apparatus part	9 out of 1154 genes, 0.8%	63 out of 5817 genes, 1.1%	0.902279
Cul4-RING ubiquitin ligase complex	7 out of 1154 genes, 0.6%	52 out of 5817 genes, 0.9%	0.914373
chromatin	4 out of 1154 genes, 0.3%	33 out of 5817 genes, 0.6%	0.91646
nucleosome	2 out of 1154 genes, 0.2%	20 out of 5817 genes, 0.3%	0.928916
protein-DNA complex	2 out of 1154 genes, 0.2%	21 out of 5817 genes, 0.4%	0.940686
chromosomal part	5 out of 1154 genes, 0.4%	43 out of 5817 genes, 0.7%	0.947408
nucleoplasm	10 out of 1154 genes, 0.9%	75 out of 5817 genes, 1.3%	0.947428
nucleoplasm part	9 out of 1154 genes, 0.8%	69 out of 5817 genes, 1.2%	0.948711
internal side of plasma membrane	2 out of 1154 genes, 0.2%	22 out of 5817 genes, 0.4%	0.950588
spindle	4 out of 1154 genes, 0.3%	37 out of 5817 genes, 0.6%	0.9533
chromosome	6 out of 1154 genes, 0.5%	61 out of 5817 genes, 1.0%	0.989009
endosome	18 out of 1154 genes, 1.6%	154 out of 5817 genes, 2.6%	0.997653
nucleus	345 out of 1154 genes, 29.9%	1947 out of 5817 genes, 33.5%	0.998294
trans-Golgi network	13 out of 1154 genes, 1.1%	131 out of 5817 genes, 2.3%	0.999361
Molecular Function
copper ion binding	79 out of 1005 genes, 7.9%	231 out of 4831 genes, 4.8%	8.61782e-07
flavin adenine dinucleotide binding	29 out of 1005 genes, 2.9%	70 out of 4831 genes, 1.4%	6.45558e-05
cation binding	269 out of 1005 genes, 26.8%	1090 out of 4831 genes, 22.6%	0.000238923
5-methyltetrahydropteroyltriglutamate-homocysteine S-methyltransferase activity	5 out of 1005 genes, 0.5%	5 out of 4831 genes, 0.1%	0.00038656
methionine synthase activity	5 out of 1005 genes, 0.5%	5 out of 4831 genes, 0.1%	0.00038656
5-methyltetrahydrofolate-dependent methyltransferase activity	5 out of 1005 genes, 0.5%	5 out of 4831 genes, 0.1%	0.00038656
5-methyltetrahydropteroyltri-L-glutamate-dependent methyltransferase activity	5 out of 1005 genes, 0.5%	5 out of 4831 genes, 0.1%	0.00038656
S-methyltransferase activity	6 out of 1005 genes, 0.6%	7 out of 4831 genes, 0.1%	0.00046119
metal ion binding	247 out of 1005 genes, 24.6%	1005 out of 4831 genes, 20.8%	0.000630131
transition metal ion binding	170 out of 1005 genes, 16.9%	665 out of 4831 genes, 13.8%	0.000829081
carbohydrate kinase activity	16 out of 1005 genes, 1.6%	36 out of 4831 genes, 0.7%	0.00115335
fatty-acyl-CoA reductase (alcohol-forming) activity	4 out of 1005 genes, 0.4%	4 out of 4831 genes, 0.1%	0.00186406
sulfur compound binding	13 out of 1005 genes, 1.3%	29 out of 4831 genes, 0.6%	0.00302547
oxidoreductase activity, acting on a sulfur group of donors	29 out of 1005 genes, 2.9%	86 out of 4831 genes, 1.8%	0.00339516
water transmembrane transporter activity	7 out of 1005 genes, 0.7%	12 out of 4831 genes, 0.2%	0.00487646
water channel activity	7 out of 1005 genes, 0.7%	12 out of 4831 genes, 0.2%	0.00487646
carboxy-lyase activity	19 out of 1005 genes, 1.9%	51 out of 4831 genes, 1.1%	0.00492112
acyl-CoA dehydrogenase activity	5 out of 1005 genes, 0.5%	7 out of 4831 genes, 0.1%	0.00556304
adenosine kinase activity	5 out of 1005 genes, 0.5%	7 out of 4831 genes, 0.1%	0.00556304
ion binding	437 out of 1005 genes, 43.5%	1930 out of 4831 genes, 40.0%	0.00576869
endopeptidase activity	42 out of 1005 genes, 4.2%	140 out of 4831 genes, 2.9%	0.00583085
carbon-carbon lyase activity	25 out of 1005 genes, 2.5%	75 out of 4831 genes, 1.6%	0.00742321
proton-transporting ATPase activity, rotational mechanism	11 out of 1005 genes, 1.1%	25 out of 4831 genes, 0.5%	0.00742844
hydrogen-translocating pyrophosphatase activity	4 out of 1005 genes, 0.4%	5 out of 4831 genes, 0.1%	0.00777406
lipoxygenase activity	4 out of 1005 genes, 0.4%	5 out of 4831 genes, 0.1%	0.00777406
AMP binding	4 out of 1005 genes, 0.4%	5 out of 4831 genes, 0.1%	0.00777406
oxidoreductase activity	178 out of 1005 genes, 17.7%	735 out of 4831 genes, 15.2%	0.00825491
hydroxymethyl-, formyl- and related transferase activity	7 out of 1005 genes, 0.7%	13 out of 4831 genes, 0.3%	0.0086875
acetate-CoA ligase activity	3 out of 1005 genes, 0.3%	3 out of 4831 genes, 0.1%	0.00898172
glutamate decarboxylase activity	3 out of 1005 genes, 0.3%	3 out of 4831 genes, 0.1%	0.00898172
oxidative phosphorylation uncoupler activity	3 out of 1005 genes, 0.3%	3 out of 4831 genes, 0.1%	0.00898172
electron carrier activity	47 out of 1005 genes, 4.7%	164 out of 4831 genes, 3.4%	0.00936231
hydro-lyase activity	23 out of 1005 genes, 2.3%	69 out of 4831 genes, 1.4%	0.0100037
lyase activity	60 out of 1005 genes, 6.0%	220 out of 4831 genes, 4.6%	0.0113913
glycine hydroxymethyltransferase activity	5 out of 1005 genes, 0.5%	8 out of 4831 genes, 0.2%	0.0123035
thiamine pyrophosphate binding	5 out of 1005 genes, 0.5%	8 out of 4831 genes, 0.2%	0.0123035
channel activity	12 out of 1005 genes, 1.2%	30 out of 4831 genes, 0.6%	0.0127429
passive transmembrane transporter activity	12 out of 1005 genes, 1.2%	30 out of 4831 genes, 0.6%	0.0127429
substrate-specific channel activity	12 out of 1005 genes, 1.2%	30 out of 4831 genes, 0.6%	0.0127429
phosphotransferase activity, phosphate group as acceptor	9 out of 1005 genes, 0.9%	20 out of 4831 genes, 0.4%	0.0127762
adenylate kinase activity	6 out of 1005 genes, 0.6%	11 out of 4831 genes, 0.2%	0.0140683
peptide disulfide oxidoreductase activity	6 out of 1005 genes, 0.6%	11 out of 4831 genes, 0.2%	0.0140683
glutathione disulfide oxidoreductase activity	6 out of 1005 genes, 0.6%	11 out of 4831 genes, 0.2%	0.0140683
peptidase activity, acting on L-amino acid peptides	66 out of 1005 genes, 6.6%	248 out of 4831 genes, 5.1%	0.0144444
oxidoreductase activity, acting on the CH-CH group of donors	21 out of 1005 genes, 2.1%	64 out of 4831 genes, 1.3%	0.0162823
catalytic activity	689 out of 1005 genes, 68.6%	3173 out of 4831 genes, 65.7%	0.0165843
transmembrane transporter activity	55 out of 1005 genes, 5.5%	203 out of 4831 genes, 4.2%	0.0171193
cofactor binding	88 out of 1005 genes, 8.8%	346 out of 4831 genes, 7.2%	0.0179923
aspartic-type endopeptidase activity	13 out of 1005 genes, 1.3%	35 out of 4831 genes, 0.7%	0.0191055
aspartic-type peptidase activity	13 out of 1005 genes, 1.3%	35 out of 4831 genes, 0.7%	0.0191055
peptide receptor activity	4 out of 1005 genes, 0.4%	6 out of 4831 genes, 0.1%	0.0194845
biotin carboxylase activity	4 out of 1005 genes, 0.4%	6 out of 4831 genes, 0.1%	0.0194845
oxidoreductase activity, acting on a sulfur group of donors, quinone or similar compound as acceptor	4 out of 1005 genes, 0.4%	6 out of 4831 genes, 0.1%	0.0194845
glutathione dehydrogenase (ascorbate) activity	4 out of 1005 genes, 0.4%	6 out of 4831 genes, 0.1%	0.0194845
oxidoreductase activity, acting on the CH-CH group of donors, NAD or NADP as acceptor	14 out of 1005 genes, 1.4%	39 out of 4831 genes, 0.8%	0.0209441
ribokinase activity	5 out of 1005 genes, 0.5%	9 out of 4831 genes, 0.2%	0.0229892
L-malate dehydrogenase activity	5 out of 1005 genes, 0.5%	9 out of 4831 genes, 0.2%	0.0229892
6-phosphofructokinase activity	6 out of 1005 genes, 0.6%	12 out of 4831 genes, 0.2%	0.0232602
L-aspartate:2-oxoglutarate aminotransferase activity	6 out of 1005 genes, 0.6%	12 out of 4831 genes, 0.2%	0.0232602
intramolecular transferase activity, phosphotransferases	6 out of 1005 genes, 0.6%	12 out of 4831 genes, 0.2%	0.0232602
heme binding	31 out of 1005 genes, 3.1%	107 out of 4831 genes, 2.2%	0.0267967
ATPase activity, coupled to transmembrane movement of ions, rotational mechanism	12 out of 1005 genes, 1.2%	33 out of 4831 genes, 0.7%	0.0283811
acyl-CoA oxidase activity	3 out of 1005 genes, 0.3%	4 out of 4831 genes, 0.1%	0.0303347
lactate dehydrogenase activity	3 out of 1005 genes, 0.3%	4 out of 4831 genes, 0.1%	0.0303347
phosphopyruvate hydratase activity	3 out of 1005 genes, 0.3%	4 out of 4831 genes, 0.1%	0.0303347
MAP kinase activity	3 out of 1005 genes, 0.3%	4 out of 4831 genes, 0.1%	0.0303347
pyruvate decarboxylase activity	3 out of 1005 genes, 0.3%	4 out of 4831 genes, 0.1%	0.0303347
L-tyrosine:2-oxoglutarate aminotransferase activity	3 out of 1005 genes, 0.3%	4 out of 4831 genes, 0.1%	0.0303347
glutamate synthase activity	3 out of 1005 genes, 0.3%	4 out of 4831 genes, 0.1%	0.0303347
electron transporter, transferring electrons within the cyclic electron transport pathway of photosynthesis activity	3 out of 1005 genes, 0.3%	4 out of 4831 genes, 0.1%	0.0303347
L-tyrosine aminotransferase activity	3 out of 1005 genes, 0.3%	4 out of 4831 genes, 0.1%	0.0303347
intramolecular transferase activity	13 out of 1005 genes, 1.3%	37 out of 4831 genes, 0.8%	0.0306373
pyridoxal phosphate binding	27 out of 1005 genes, 2.7%	92 out of 4831 genes, 1.9%	0.0317133
peptidase activity	69 out of 1005 genes, 6.9%	271 out of 4831 genes, 5.6%	0.0330332
structural constituent of ribosome	51 out of 1005 genes, 5.1%	193 out of 4831 genes, 4.0%	0.0330509
4 iron, 4 sulfur cluster binding	9 out of 1005 genes, 0.9%	23 out of 4831 genes, 0.5%	0.0342647
magnesium ion binding	31 out of 1005 genes, 3.1%	109 out of 4831 genes, 2.3%	0.0342712
phosphofructokinase activity	6 out of 1005 genes, 0.6%	13 out of 4831 genes, 0.3%	0.0357511
1-aminocyclopropane-1-carboxylate oxidase activity	6 out of 1005 genes, 0.6%	13 out of 4831 genes, 0.3%	0.0357511
malate dehydrogenase activity	6 out of 1005 genes, 0.6%	13 out of 4831 genes, 0.3%	0.0357511
nucleotide kinase activity	6 out of 1005 genes, 0.6%	13 out of 4831 genes, 0.3%	0.0357511
carboxylic acid transmembrane transporter activity	6 out of 1005 genes, 0.6%	13 out of 4831 genes, 0.3%	0.0357511
coenzyme binding	59 out of 1005 genes, 5.9%	229 out of 4831 genes, 4.7%	0.0373774
damaged DNA binding	4 out of 1005 genes, 0.4%	7 out of 4831 genes, 0.1%	0.0380463
phosphatidylinositol phosphate binding	5 out of 1005 genes, 0.5%	10 out of 4831 genes, 0.2%	0.0382346
substrate-specific transmembrane transporter activity	48 out of 1005 genes, 4.8%	182 out of 4831 genes, 3.8%	0.0390501
glutathione binding	8 out of 1005 genes, 0.8%	20 out of 4831 genes, 0.4%	0.0395228
oligopeptide binding	8 out of 1005 genes, 0.8%	20 out of 4831 genes, 0.4%	0.0395228
calcium ion binding	28 out of 1005 genes, 2.8%	98 out of 4831 genes, 2.0%	0.0404533
disulfide oxidoreductase activity	18 out of 1005 genes, 1.8%	58 out of 4831 genes, 1.2%	0.0430358
glucose-6-phosphate isomerase activity	2 out of 1005 genes, 0.2%	2 out of 4831 genes, 0.0%	0.043243
beta-N-acetylhexosaminidase activity	2 out of 1005 genes, 0.2%	2 out of 4831 genes, 0.0%	0.043243
phosphoglycerate dehydrogenase activity	2 out of 1005 genes, 0.2%	2 out of 4831 genes, 0.0%	0.043243
phosphoglycerate kinase activity	2 out of 1005 genes, 0.2%	2 out of 4831 genes, 0.0%	0.043243
phosphoribosylformylglycinamidine synthase activity	2 out of 1005 genes, 0.2%	2 out of 4831 genes, 0.0%	0.043243
oxysterol binding	2 out of 1005 genes, 0.2%	2 out of 4831 genes, 0.0%	0.043243
tricarboxylic acid transmembrane transporter activity	2 out of 1005 genes, 0.2%	2 out of 4831 genes, 0.0%	0.043243
sulfite reductase activity	2 out of 1005 genes, 0.2%	2 out of 4831 genes, 0.0%	0.043243
oxidoreductase activity, acting on a sulfur group of donors, oxygen as acceptor	2 out of 1005 genes, 0.2%	2 out of 4831 genes, 0.0%	0.043243
oxidoreductase activity, acting on a sulfur group of donors, iron-sulfur protein as acceptor	2 out of 1005 genes, 0.2%	2 out of 4831 genes, 0.0%	0.043243
carboxyl- or carbamoyltransferase activity	2 out of 1005 genes, 0.2%	2 out of 4831 genes, 0.0%	0.043243
ceramidase activity	2 out of 1005 genes, 0.2%	2 out of 4831 genes, 0.0%	0.043243
protein tag	2 out of 1005 genes, 0.2%	2 out of 4831 genes, 0.0%	0.043243
sulfite reductase (ferredoxin) activity	2 out of 1005 genes, 0.2%	2 out of 4831 genes, 0.0%	0.043243
intramolecular transferase activity, transferring hydroxy groups	2 out of 1005 genes, 0.2%	2 out of 4831 genes, 0.0%	0.043243
cobalt ion binding	19 out of 1005 genes, 1.9%	62 out of 4831 genes, 1.3%	0.0432782
substrate-specific transporter activity	62 out of 1005 genes, 6.2%	244 out of 4831 genes, 5.1%	0.0433617
acid-thiol ligase activity	7 out of 1005 genes, 0.7%	17 out of 4831 genes, 0.4%	0.0454197
oxidoreductase activity, acting on the CH-NH2 group of donors	13 out of 1005 genes, 1.3%	39 out of 4831 genes, 0.8%	0.0465147
serine-type endopeptidase activity	15 out of 1005 genes, 1.5%	47 out of 4831 genes, 1.0%	0.0490238
transporter activity	76 out of 1005 genes, 7.6%	308 out of 4831 genes, 6.4%	0.0506812
organic acid transmembrane transporter activity	6 out of 1005 genes, 0.6%	14 out of 4831 genes, 0.3%	0.0518402
tetrapyrrole binding	33 out of 1005 genes, 3.3%	122 out of 4831 genes, 2.5%	0.0570163
monovalent inorganic cation transmembrane transporter activity	20 out of 1005 genes, 2.0%	68 out of 4831 genes, 1.4%	0.0577271
peptide binding	9 out of 1005 genes, 0.9%	25 out of 4831 genes, 0.5%	0.0578075
hydrogen ion transmembrane transporter activity	19 out of 1005 genes, 1.9%	64 out of 4831 genes, 1.3%	0.0581761
CoA carboxylase activity	5 out of 1005 genes, 0.5%	11 out of 4831 genes, 0.2%	0.0583732
ligase activity, forming carbon-carbon bonds	5 out of 1005 genes, 0.5%	11 out of 4831 genes, 0.2%	0.0583732
nucleoside kinase activity	5 out of 1005 genes, 0.5%	11 out of 4831 genes, 0.2%	0.0583732
acetyl-CoA carboxylase activity	4 out of 1005 genes, 0.4%	8 out of 4831 genes, 0.2%	0.0637892
amino acid transmembrane transporter activity	4 out of 1005 genes, 0.4%	8 out of 4831 genes, 0.2%	0.0637892
hydrolase activity, acting on ether bonds	4 out of 1005 genes, 0.4%	8 out of 4831 genes, 0.2%	0.0637892
dihydrolipoyl dehydrogenase activity	3 out of 1005 genes, 0.3%	5 out of 4831 genes, 0.1%	0.0641756
phosphoglucomutase activity	3 out of 1005 genes, 0.3%	5 out of 4831 genes, 0.1%	0.0641756
phospholipase D activity	3 out of 1005 genes, 0.3%	5 out of 4831 genes, 0.1%	0.0641756
valine-tRNA ligase activity	3 out of 1005 genes, 0.3%	5 out of 4831 genes, 0.1%	0.0641756
phosphoenolpyruvate carboxylase activity	3 out of 1005 genes, 0.3%	5 out of 4831 genes, 0.1%	0.0641756
oxidoreductase activity, acting on other nitrogenous compounds as donors	3 out of 1005 genes, 0.3%	5 out of 4831 genes, 0.1%	0.0641756
NAPE-specific phospholipase D activity	3 out of 1005 genes, 0.3%	5 out of 4831 genes, 0.1%	0.0641756
carbon-oxygen lyase activity	26 out of 1005 genes, 2.6%	94 out of 4831 genes, 1.9%	0.0669419
ligase activity, forming carbon-sulfur bonds	8 out of 1005 genes, 0.8%	22 out of 4831 genes, 0.5%	0.0680871
CoA-ligase activity	6 out of 1005 genes, 0.6%	15 out of 4831 genes, 0.3%	0.0716771
oxidoreductase activity, acting on the CH-NH2 group of donors, oxygen as acceptor	9 out of 1005 genes, 0.9%	26 out of 4831 genes, 0.5%	0.0727169
oxidoreductase activity, acting on NAD(P)H	18 out of 1005 genes, 1.8%	62 out of 4831 genes, 1.3%	0.077386
translation elongation factor activity	12 out of 1005 genes, 1.2%	38 out of 4831 genes, 0.8%	0.0791324
3-chloroallyl aldehyde dehydrogenase activity	7 out of 1005 genes, 0.7%	19 out of 4831 genes, 0.4%	0.0804092
threonine-type endopeptidase activity	7 out of 1005 genes, 0.7%	19 out of 4831 genes, 0.4%	0.0804092
oxidoreductase activity, acting on single donors with incorporation of molecular oxygen, incorporation of two atoms of oxygen	7 out of 1005 genes, 0.7%	19 out of 4831 genes, 0.4%	0.0804092
threonine-type peptidase activity	7 out of 1005 genes, 0.7%	19 out of 4831 genes, 0.4%	0.0804092
isomerase activity	49 out of 1005 genes, 4.9%	196 out of 4831 genes, 4.1%	0.0845839
oxidoreductase activity, acting on single donors with incorporation of molecular oxygen	8 out of 1005 genes, 0.8%	23 out of 4831 genes, 0.5%	0.0861257
primary active transmembrane transporter activity	27 out of 1005 genes, 2.7%	101 out of 4831 genes, 2.1%	0.0895688
P-P-bond-hydrolysis-driven transmembrane transporter activity	27 out of 1005 genes, 2.7%	101 out of 4831 genes, 2.1%	0.0895688
ATP-dependent peptidase activity	6 out of 1005 genes, 0.6%	16 out of 4831 genes, 0.3%	0.0952603
oxidoreductase activity, acting on a sulfur group of donors, NAD(P) as acceptor	6 out of 1005 genes, 0.6%	16 out of 4831 genes, 0.3%	0.0952603
translation initiation factor activity	20 out of 1005 genes, 2.0%	72 out of 4831 genes, 1.5%	0.0957674
fructose-bisphosphate aldolase activity	4 out of 1005 genes, 0.4%	9 out of 4831 genes, 0.2%	0.0964293
protein phosphatase type 2A regulator activity	4 out of 1005 genes, 0.4%	9 out of 4831 genes, 0.2%	0.0964293
L-ascorbate peroxidase activity	4 out of 1005 genes, 0.4%	9 out of 4831 genes, 0.2%	0.0964293
antioxidant activity	26 out of 1005 genes, 2.6%	98 out of 4831 genes, 2.0%	0.101532
UDP-N-acetylmuramate dehydrogenase activity	7 out of 1005 genes, 0.7%	20 out of 4831 genes, 0.4%	0.102425
cation-transporting ATPase activity	16 out of 1005 genes, 1.6%	56 out of 4831 genes, 1.2%	0.103887
anion binding	247 out of 1005 genes, 24.6%	1113 out of 4831 genes, 23.0%	0.10439
dioxygenase activity	15 out of 1005 genes, 1.5%	52 out of 4831 genes, 1.1%	0.105674
transaminase activity	14 out of 1005 genes, 1.4%	48 out of 4831 genes, 1.0%	0.107278
oxidoreductase activity, acting on the aldehyde or oxo group of donors, NAD or NADP as acceptor	14 out of 1005 genes, 1.4%	48 out of 4831 genes, 1.0%	0.107278
transferase activity, transferring nitrogenous groups	14 out of 1005 genes, 1.4%	48 out of 4831 genes, 1.0%	0.107278
amino acid binding	13 out of 1005 genes, 1.3%	44 out of 4831 genes, 0.9%	0.10863
ferredoxin-NADP+ reductase activity	3 out of 1005 genes, 0.3%	6 out of 4831 genes, 0.1%	0.108867
sucrose alpha-glucosidase activity	3 out of 1005 genes, 0.3%	6 out of 4831 genes, 0.1%	0.108867
dicarboxylic acid transmembrane transporter activity	3 out of 1005 genes, 0.3%	6 out of 4831 genes, 0.1%	0.108867
phosphatidylinositol-4,5-bisphosphate binding	3 out of 1005 genes, 0.3%	6 out of 4831 genes, 0.1%	0.108867
omega peptidase activity	3 out of 1005 genes, 0.3%	6 out of 4831 genes, 0.1%	0.108867
arsenate reductase (glutaredoxin) activity	3 out of 1005 genes, 0.3%	6 out of 4831 genes, 0.1%	0.108867
fucosidase activity	3 out of 1005 genes, 0.3%	6 out of 4831 genes, 0.1%	0.108867
oxidoreductase activity, acting on phosphorus or arsenic in donors	3 out of 1005 genes, 0.3%	6 out of 4831 genes, 0.1%	0.108867
oxidoreductase activity, acting on phosphorus or arsenic in donors, disulfide as acceptor	3 out of 1005 genes, 0.3%	6 out of 4831 genes, 0.1%	0.108867
retinal dehydrogenase activity	2 out of 1005 genes, 0.2%	3 out of 4831 genes, 0.1%	0.111766
3-isopropylmalate dehydrogenase activity	2 out of 1005 genes, 0.2%	3 out of 4831 genes, 0.1%	0.111766
adenosylhomocysteinase activity	2 out of 1005 genes, 0.2%	3 out of 4831 genes, 0.1%	0.111766
3-oxoacyl-[acyl-carrier-protein] synthase activity	2 out of 1005 genes, 0.2%	3 out of 4831 genes, 0.1%	0.111766
D-lactate dehydrogenase (cytochrome) activity	2 out of 1005 genes, 0.2%	3 out of 4831 genes, 0.1%	0.111766
phosphoacetylglucosamine mutase activity	2 out of 1005 genes, 0.2%	3 out of 4831 genes, 0.1%	0.111766
phosphoglycerate mutase activity	2 out of 1005 genes, 0.2%	3 out of 4831 genes, 0.1%	0.111766
sedoheptulose-7-phosphate:D-glyceraldehyde-3-phosphate glyceronetransferase activity	2 out of 1005 genes, 0.2%	3 out of 4831 genes, 0.1%	0.111766
oxygen evolving activity	2 out of 1005 genes, 0.2%	3 out of 4831 genes, 0.1%	0.111766
phosphatidylinositol-5-phosphate binding	2 out of 1005 genes, 0.2%	3 out of 4831 genes, 0.1%	0.111766
L-amino acid transmembrane transporter activity	2 out of 1005 genes, 0.2%	3 out of 4831 genes, 0.1%	0.111766
hexosaminidase activity	2 out of 1005 genes, 0.2%	3 out of 4831 genes, 0.1%	0.111766
glutamate synthase (ferredoxin) activity	2 out of 1005 genes, 0.2%	3 out of 4831 genes, 0.1%	0.111766
oxidoreductase activity, acting on the CH-NH2 group of donors, iron-sulfur protein as acceptor	2 out of 1005 genes, 0.2%	3 out of 4831 genes, 0.1%	0.111766
oxidoreductase activity, acting on other nitrogenous compounds as donors, cytochrome as acceptor	2 out of 1005 genes, 0.2%	3 out of 4831 genes, 0.1%	0.111766
oxidoreductase activity, acting on other nitrogenous compounds as donors, iron-sulfur protein as acceptor	2 out of 1005 genes, 0.2%	3 out of 4831 genes, 0.1%	0.111766
trialkylsulfonium hydrolase activity	2 out of 1005 genes, 0.2%	3 out of 4831 genes, 0.1%	0.111766
oxidoreductase activity, acting on the CH-OH group of donors, cytochrome as acceptor	2 out of 1005 genes, 0.2%	3 out of 4831 genes, 0.1%	0.111766
3-hydroxyacyl-[acyl-carrier-protein] dehydratase activity	2 out of 1005 genes, 0.2%	3 out of 4831 genes, 0.1%	0.111766
sterol binding	2 out of 1005 genes, 0.2%	3 out of 4831 genes, 0.1%	0.111766
ferredoxin-nitrate reductase activity	2 out of 1005 genes, 0.2%	3 out of 4831 genes, 0.1%	0.111766
L-tryptophan:2-oxoglutarate aminotransferase activity	2 out of 1005 genes, 0.2%	3 out of 4831 genes, 0.1%	0.111766
nitrite reductase (NO-forming) activity	2 out of 1005 genes, 0.2%	3 out of 4831 genes, 0.1%	0.111766
peroxiredoxin activity	2 out of 1005 genes, 0.2%	3 out of 4831 genes, 0.1%	0.111766
L-tryptophan aminotransferase activity	2 out of 1005 genes, 0.2%	3 out of 4831 genes, 0.1%	0.111766
translation factor activity, nucleic acid binding	29 out of 1005 genes, 2.9%	112 out of 4831 genes, 2.3%	0.112015
structural molecule activity	62 out of 1005 genes, 6.2%	259 out of 4831 genes, 5.4%	0.116278
iron ion binding	21 out of 1005 genes, 2.1%	78 out of 4831 genes, 1.6%	0.11651
2-alkenal reductase [NAD(P)] activity	7 out of 1005 genes, 0.7%	21 out of 4831 genes, 0.4%	0.127352
proton-transporting ATP synthase activity, rotational mechanism	8 out of 1005 genes, 0.8%	25 out of 4831 genes, 0.5%	0.129678
glutamate-ammonia ligase activity	4 out of 1005 genes, 0.4%	10 out of 4831 genes, 0.2%	0.135226
voltage-gated anion channel activity	4 out of 1005 genes, 0.4%	10 out of 4831 genes, 0.2%	0.135226
oxidoreductase activity, acting on the CH-CH group of donors, oxygen as acceptor	4 out of 1005 genes, 0.4%	10 out of 4831 genes, 0.2%	0.135226
protein phosphatase regulator activity	4 out of 1005 genes, 0.4%	10 out of 4831 genes, 0.2%	0.135226
active transmembrane transporter activity	31 out of 1005 genes, 3.1%	123 out of 4831 genes, 2.5%	0.135267
ion transmembrane transporter activity	35 out of 1005 genes, 3.5%	141 out of 4831 genes, 2.9%	0.138854
oxidoreductase activity, acting on paired donors, with incorporation or reduction of molecular oxygen, NAD(P)H as one donor, and incorporation of one atom of oxygen	5 out of 1005 genes, 0.5%	14 out of 4831 genes, 0.3%	0.147395
aldehyde-lyase activity	5 out of 1005 genes, 0.5%	14 out of 4831 genes, 0.3%	0.147395
anion transmembrane transporter activity	11 out of 1005 genes, 1.1%	38 out of 4831 genes, 0.8%	0.149035
ATPase activity, coupled to transmembrane movement of ions	16 out of 1005 genes, 1.6%	59 out of 4831 genes, 1.2%	0.149101
modified amino acid binding	8 out of 1005 genes, 0.8%	26 out of 4831 genes, 0.5%	0.154994
FMN binding	7 out of 1005 genes, 0.7%	22 out of 4831 genes, 0.5%	0.155009
nucleobase-containing compound kinase activity	7 out of 1005 genes, 0.7%	22 out of 4831 genes, 0.5%	0.155009
regulatory region DNA binding	3 out of 1005 genes, 0.3%	7 out of 4831 genes, 0.1%	0.161982
regulatory region nucleic acid binding	3 out of 1005 genes, 0.3%	7 out of 4831 genes, 0.1%	0.161982
transcription coactivator activity	3 out of 1005 genes, 0.3%	7 out of 4831 genes, 0.1%	0.161982
glutathione peroxidase activity	3 out of 1005 genes, 0.3%	7 out of 4831 genes, 0.1%	0.161982
phosphoenolpyruvate carboxykinase activity	3 out of 1005 genes, 0.3%	7 out of 4831 genes, 0.1%	0.161982
oxidoreductase activity, acting on iron-sulfur proteins as donors, NAD or NADP as acceptor	3 out of 1005 genes, 0.3%	7 out of 4831 genes, 0.1%	0.161982
molybdenum ion binding	3 out of 1005 genes, 0.3%	7 out of 4831 genes, 0.1%	0.161982
arsenate reductase activity	3 out of 1005 genes, 0.3%	7 out of 4831 genes, 0.1%	0.161982
transcription regulatory region DNA binding	3 out of 1005 genes, 0.3%	7 out of 4831 genes, 0.1%	0.161982
cysteine-type peptidase activity	11 out of 1005 genes, 1.1%	39 out of 4831 genes, 0.8%	0.170801
iron-sulfur cluster binding	17 out of 1005 genes, 1.7%	65 out of 4831 genes, 1.3%	0.178362
metal cluster binding	17 out of 1005 genes, 1.7%	65 out of 4831 genes, 1.3%	0.178362
aminoacyl-tRNA editing activity	4 out of 1005 genes, 0.4%	11 out of 4831 genes, 0.2%	0.179141
anion channel activity	4 out of 1005 genes, 0.4%	11 out of 4831 genes, 0.2%	0.179141
ammonia ligase activity	4 out of 1005 genes, 0.4%	11 out of 4831 genes, 0.2%	0.179141
transferase activity, transferring aldehyde or ketonic groups	4 out of 1005 genes, 0.4%	11 out of 4831 genes, 0.2%	0.179141
1-aminocyclopropane-1-carboxylate synthase activity	4 out of 1005 genes, 0.4%	11 out of 4831 genes, 0.2%	0.179141
acid-ammonia (or amide) ligase activity	4 out of 1005 genes, 0.4%	11 out of 4831 genes, 0.2%	0.179141
phosphatase regulator activity	4 out of 1005 genes, 0.4%	11 out of 4831 genes, 0.2%	0.179141
single-stranded RNA binding	8 out of 1005 genes, 0.8%	27 out of 4831 genes, 0.6%	0.182448
endopeptidase inhibitor activity	5 out of 1005 genes, 0.5%	15 out of 4831 genes, 0.3%	0.185254
structural constituent of cytoskeleton	5 out of 1005 genes, 0.5%	15 out of 4831 genes, 0.3%	0.185254
endopeptidase regulator activity	5 out of 1005 genes, 0.5%	15 out of 4831 genes, 0.3%	0.185254
organic anion transmembrane transporter activity	6 out of 1005 genes, 0.6%	19 out of 4831 genes, 0.4%	0.186455
3-deoxy-7-phosphoheptulonate synthase activity	2 out of 1005 genes, 0.2%	4 out of 4831 genes, 0.1%	0.193196
aldehyde dehydrogenase [NAD(P)+] activity	2 out of 1005 genes, 0.2%	4 out of 4831 genes, 0.1%	0.193196
cystathionine beta-lyase activity	2 out of 1005 genes, 0.2%	4 out of 4831 genes, 0.1%	0.193196
histone acetyltransferase activity	2 out of 1005 genes, 0.2%	4 out of 4831 genes, 0.1%	0.193196
phenylalanine-tRNA ligase activity	2 out of 1005 genes, 0.2%	4 out of 4831 genes, 0.1%	0.193196
steroid binding	2 out of 1005 genes, 0.2%	4 out of 4831 genes, 0.1%	0.193196
purine nucleosidase activity	2 out of 1005 genes, 0.2%	4 out of 4831 genes, 0.1%	0.193196
cellulase activity	2 out of 1005 genes, 0.2%	4 out of 4831 genes, 0.1%	0.193196
diaminopimelate epimerase activity	2 out of 1005 genes, 0.2%	4 out of 4831 genes, 0.1%	0.193196
hydrolase activity, hydrolyzing N-glycosyl compounds	2 out of 1005 genes, 0.2%	4 out of 4831 genes, 0.1%	0.193196
aspartate-prephenate aminotransferase activity	2 out of 1005 genes, 0.2%	4 out of 4831 genes, 0.1%	0.193196
glutamate-prephenate aminotransferase activity	2 out of 1005 genes, 0.2%	4 out of 4831 genes, 0.1%	0.193196
electron transporter, transferring electrons within cytochrome b6/f complex of photosystem II activity	2 out of 1005 genes, 0.2%	4 out of 4831 genes, 0.1%	0.193196
mRNA 5'-UTR binding	2 out of 1005 genes, 0.2%	4 out of 4831 genes, 0.1%	0.193196
inorganic cation transmembrane transporter activity	22 out of 1005 genes, 2.2%	88 out of 4831 genes, 1.8%	0.196632
glucosidase activity	9 out of 1005 genes, 0.9%	32 out of 4831 genes, 0.7%	0.205919
phosphatidylinositol binding	8 out of 1005 genes, 0.8%	28 out of 4831 genes, 0.6%	0.21182
hydrolase activity, acting on glycosyl bonds	41 out of 1005 genes, 4.1%	175 out of 4831 genes, 3.6%	0.216652
protein transmembrane transporter activity	7 out of 1005 genes, 0.7%	24 out of 4831 genes, 0.5%	0.217454
RNA binding	88 out of 1005 genes, 8.8%	392 out of 4831 genes, 8.1%	0.218622
transcription factor binding transcription factor activity	3 out of 1005 genes, 0.3%	8 out of 4831 genes, 0.2%	0.220898
transcription cofactor activity	3 out of 1005 genes, 0.3%	8 out of 4831 genes, 0.2%	0.220898
double-stranded RNA binding	3 out of 1005 genes, 0.3%	8 out of 4831 genes, 0.2%	0.220898
aconitate hydratase activity	3 out of 1005 genes, 0.3%	8 out of 4831 genes, 0.2%	0.220898
receptor signaling protein serine/threonine kinase activity	3 out of 1005 genes, 0.3%	8 out of 4831 genes, 0.2%	0.220898
receptor signaling protein activity	3 out of 1005 genes, 0.3%	8 out of 4831 genes, 0.2%	0.220898
pseudouridine synthase activity	3 out of 1005 genes, 0.3%	8 out of 4831 genes, 0.2%	0.220898
steroid dehydrogenase activity	3 out of 1005 genes, 0.3%	8 out of 4831 genes, 0.2%	0.220898
ribosome binding	3 out of 1005 genes, 0.3%	8 out of 4831 genes, 0.2%	0.220898
L-phenylalanine aminotransferase activity	3 out of 1005 genes, 0.3%	8 out of 4831 genes, 0.2%	0.220898
L-phenylalanine:2-oxoglutarate aminotransferase activity	3 out of 1005 genes, 0.3%	8 out of 4831 genes, 0.2%	0.220898
P-P-bond-hydrolysis-driven protein transmembrane transporter activity	6 out of 1005 genes, 0.6%	20 out of 4831 genes, 0.4%	0.222468
poly-pyrimidine tract binding	5 out of 1005 genes, 0.5%	16 out of 4831 genes, 0.3%	0.22616
poly(U) RNA binding	5 out of 1005 genes, 0.5%	16 out of 4831 genes, 0.3%	0.22616
protease binding	4 out of 1005 genes, 0.4%	12 out of 4831 genes, 0.2%	0.226985
voltage-gated ion channel activity	4 out of 1005 genes, 0.4%	12 out of 4831 genes, 0.2%	0.226985
protein domain specific binding	4 out of 1005 genes, 0.4%	12 out of 4831 genes, 0.2%	0.226985
voltage-gated channel activity	4 out of 1005 genes, 0.4%	12 out of 4831 genes, 0.2%	0.226985
gated channel activity	4 out of 1005 genes, 0.4%	12 out of 4831 genes, 0.2%	0.226985
ion gated channel activity	4 out of 1005 genes, 0.4%	12 out of 4831 genes, 0.2%	0.226985
ubiquitin protein ligase binding	4 out of 1005 genes, 0.4%	12 out of 4831 genes, 0.2%	0.226985
small conjugating protein ligase binding	4 out of 1005 genes, 0.4%	12 out of 4831 genes, 0.2%	0.226985
protein phosphorylated amino acid binding	4 out of 1005 genes, 0.4%	12 out of 4831 genes, 0.2%	0.226985
phosphoprotein binding	4 out of 1005 genes, 0.4%	12 out of 4831 genes, 0.2%	0.226985
intramolecular oxidoreductase activity	12 out of 1005 genes, 1.2%	46 out of 4831 genes, 1.0%	0.235115
cation transmembrane transporter activity	27 out of 1005 genes, 2.7%	113 out of 4831 genes, 2.3%	0.237999
oxidoreductase activity, acting on the aldehyde or oxo group of donors	16 out of 1005 genes, 1.6%	64 out of 4831 genes, 1.3%	0.244019
transferase activity, transferring acyl groups other than amino-acyl groups	22 out of 1005 genes, 2.2%	91 out of 4831 genes, 1.9%	0.247249
serine-type peptidase activity	19 out of 1005 genes, 1.9%	78 out of 4831 genes, 1.6%	0.256279
protein transporter activity	19 out of 1005 genes, 1.9%	78 out of 4831 genes, 1.6%	0.256279
serine hydrolase activity	19 out of 1005 genes, 1.9%	78 out of 4831 genes, 1.6%	0.256279
acid phosphatase activity	6 out of 1005 genes, 0.6%	21 out of 4831 genes, 0.4%	0.260514
amide binding	9 out of 1005 genes, 0.9%	34 out of 4831 genes, 0.7%	0.264207
oxidoreductase activity, acting on the CH-OH group of donors, NAD or NADP as acceptor	35 out of 1005 genes, 3.5%	152 out of 4831 genes, 3.1%	0.275371
peroxidase activity	17 out of 1005 genes, 1.7%	70 out of 4831 genes, 1.4%	0.276502
oxidoreductase activity, acting on peroxide as acceptor	17 out of 1005 genes, 1.7%	70 out of 4831 genes, 1.4%	0.276502
ubiquitin thiolesterase activity	4 out of 1005 genes, 0.4%	13 out of 4831 genes, 0.3%	0.277526
dolichyl-diphosphooligosaccharide-protein glycotransferase activity	4 out of 1005 genes, 0.4%	13 out of 4831 genes, 0.3%	0.277526
3-isopropylmalate dehydratase activity	2 out of 1005 genes, 0.2%	5 out of 4831 genes, 0.1%	0.27921
aminoacylase activity	2 out of 1005 genes, 0.2%	5 out of 4831 genes, 0.1%	0.27921
citrate (Si)-synthase activity	2 out of 1005 genes, 0.2%	5 out of 4831 genes, 0.1%	0.27921
enoyl-CoA hydratase activity	2 out of 1005 genes, 0.2%	5 out of 4831 genes, 0.1%	0.27921
glutathione-disulfide reductase activity	2 out of 1005 genes, 0.2%	5 out of 4831 genes, 0.1%	0.27921
hydroxyacylglutathione hydrolase activity	2 out of 1005 genes, 0.2%	5 out of 4831 genes, 0.1%	0.27921
oxygen transporter activity	2 out of 1005 genes, 0.2%	5 out of 4831 genes, 0.1%	0.27921
hydrogen-exporting ATPase activity, phosphorylative mechanism	2 out of 1005 genes, 0.2%	5 out of 4831 genes, 0.1%	0.27921
oxidoreductase activity, acting on the CH-NH2 group of donors, NAD or NADP as acceptor	2 out of 1005 genes, 0.2%	5 out of 4831 genes, 0.1%	0.27921
ether hydrolase activity	2 out of 1005 genes, 0.2%	5 out of 4831 genes, 0.1%	0.27921
racemase activity, acting on amino acids and derivatives	2 out of 1005 genes, 0.2%	5 out of 4831 genes, 0.1%	0.27921
fructose 1,6-bisphosphate 1-phosphatase activity	2 out of 1005 genes, 0.2%	5 out of 4831 genes, 0.1%	0.27921
amino-acid racemase activity	2 out of 1005 genes, 0.2%	5 out of 4831 genes, 0.1%	0.27921
proteasome binding	2 out of 1005 genes, 0.2%	5 out of 4831 genes, 0.1%	0.27921
transcription factor binding	3 out of 1005 genes, 0.3%	9 out of 4831 genes, 0.2%	0.283132
oxidoreductase activity, acting on iron-sulfur proteins as donors	3 out of 1005 genes, 0.3%	9 out of 4831 genes, 0.2%	0.283132
sugar-phosphatase activity	3 out of 1005 genes, 0.3%	9 out of 4831 genes, 0.2%	0.283132
phospholipase activity	6 out of 1005 genes, 0.6%	22 out of 4831 genes, 0.5%	0.300079
beta-glucosidase activity	6 out of 1005 genes, 0.6%	22 out of 4831 genes, 0.5%	0.300079
acetyltransferase activity	8 out of 1005 genes, 0.8%	31 out of 4831 genes, 0.6%	0.308766
ion channel activity	5 out of 1005 genes, 0.5%	18 out of 4831 genes, 0.4%	0.314146
hydrolase activity, hydrolyzing O-glycosyl compounds	38 out of 1005 genes, 3.8%	169 out of 4831 genes, 3.5%	0.320728
carboxylic acid binding	15 out of 1005 genes, 1.5%	63 out of 4831 genes, 1.3%	0.323057
glutathione transferase activity	7 out of 1005 genes, 0.7%	27 out of 4831 genes, 0.6%	0.323833
calmodulin binding	11 out of 1005 genes, 1.1%	45 out of 4831 genes, 0.9%	0.326829
protein disulfide oxidoreductase activity	11 out of 1005 genes, 1.1%	45 out of 4831 genes, 0.9%	0.326829
oligosaccharyl transferase activity	4 out of 1005 genes, 0.4%	14 out of 4831 genes, 0.3%	0.329578
ATPase activity, coupled to transmembrane movement of substances	18 out of 1005 genes, 1.8%	77 out of 4831 genes, 1.6%	0.329612
ATPase activity, coupled to movement of substances	18 out of 1005 genes, 1.8%	77 out of 4831 genes, 1.6%	0.329612
vitamin binding	6 out of 1005 genes, 0.6%	23 out of 4831 genes, 0.5%	0.340644
thiolester hydrolase activity	8 out of 1005 genes, 0.8%	32 out of 4831 genes, 0.7%	0.343049
protein binding transcription factor activity	3 out of 1005 genes, 0.3%	10 out of 4831 genes, 0.2%	0.346521
alpha-glucosidase activity	3 out of 1005 genes, 0.3%	10 out of 4831 genes, 0.2%	0.346521
beta-fructofuranosidase activity	3 out of 1005 genes, 0.3%	10 out of 4831 genes, 0.2%	0.346521
ubiquitin-specific protease activity	3 out of 1005 genes, 0.3%	10 out of 4831 genes, 0.2%	0.346521
amine-lyase activity	3 out of 1005 genes, 0.3%	10 out of 4831 genes, 0.2%	0.346521
strictosidine synthase activity	3 out of 1005 genes, 0.3%	10 out of 4831 genes, 0.2%	0.346521
oxidoreductase activity, acting on CH-OH group of donors	35 out of 1005 genes, 3.5%	157 out of 4831 genes, 3.2%	0.350792
hydrolase activity, acting on acid anhydrides, catalyzing transmembrane movement of substances	18 out of 1005 genes, 1.8%	78 out of 4831 genes, 1.6%	0.351612
intramolecular oxidoreductase activity, interconverting aldoses and ketoses	5 out of 1005 genes, 0.5%	19 out of 4831 genes, 0.4%	0.359749
peptidase inhibitor activity	5 out of 1005 genes, 0.5%	19 out of 4831 genes, 0.4%	0.359749
peptidase regulator activity	5 out of 1005 genes, 0.5%	19 out of 4831 genes, 0.4%	0.359749
macromolecule transmembrane transporter activity	7 out of 1005 genes, 0.7%	28 out of 4831 genes, 0.6%	0.361171
ligase activity	47 out of 1005 genes, 4.7%	214 out of 4831 genes, 4.4%	0.36141
triose-phosphate isomerase activity	2 out of 1005 genes, 0.2%	6 out of 4831 genes, 0.1%	0.364382
microtubule-severing ATPase activity	2 out of 1005 genes, 0.2%	6 out of 4831 genes, 0.1%	0.364382
protein complex binding	2 out of 1005 genes, 0.2%	6 out of 4831 genes, 0.1%	0.364382
amide transmembrane transporter activity	2 out of 1005 genes, 0.2%	6 out of 4831 genes, 0.1%	0.364382
cinnamyl-alcohol dehydrogenase activity	2 out of 1005 genes, 0.2%	6 out of 4831 genes, 0.1%	0.364382
quercetin 7-O-glucosyltransferase activity	2 out of 1005 genes, 0.2%	6 out of 4831 genes, 0.1%	0.364382
enzyme inhibitor activity	13 out of 1005 genes, 1.3%	56 out of 4831 genes, 1.2%	0.37817
transferase activity, transferring one-carbon groups	25 out of 1005 genes, 2.5%	112 out of 4831 genes, 2.3%	0.381058
chitinase activity	4 out of 1005 genes, 0.4%	15 out of 4831 genes, 0.3%	0.38206
N-acetyltransferase activity	4 out of 1005 genes, 0.4%	15 out of 4831 genes, 0.3%	0.38206
unfolded protein binding	17 out of 1005 genes, 1.7%	75 out of 4831 genes, 1.6%	0.388809
phosphoric diester hydrolase activity	7 out of 1005 genes, 0.7%	29 out of 4831 genes, 0.6%	0.398817
tRNA binding	3 out of 1005 genes, 0.3%	11 out of 4831 genes, 0.2%	0.409288
carbohydrate transmembrane transporter activity	3 out of 1005 genes, 0.3%	11 out of 4831 genes, 0.2%	0.409288
ribonucleoprotein complex binding	3 out of 1005 genes, 0.3%	11 out of 4831 genes, 0.2%	0.409288
carbohydrate transporter activity	3 out of 1005 genes, 0.3%	11 out of 4831 genes, 0.2%	0.409288
transferase activity, transferring alkyl or aryl (other than methyl) groups	14 out of 1005 genes, 1.4%	62 out of 4831 genes, 1.3%	0.413598
zinc ion binding	75 out of 1005 genes, 7.5%	352 out of 4831 genes, 7.3%	0.426789
galactosidase activity	4 out of 1005 genes, 0.4%	16 out of 4831 genes, 0.3%	0.434027
peptidyl-prolyl cis-trans isomerase activity	10 out of 1005 genes, 1.0%	44 out of 4831 genes, 0.9%	0.434664
GTPase activity	18 out of 1005 genes, 1.8%	82 out of 4831 genes, 1.7%	0.441739
oxidoreductase activity, acting on paired donors, with incorporation or reduction of molecular oxygen	18 out of 1005 genes, 1.8%	82 out of 4831 genes, 1.7%	0.441739
alpha-galactosidase activity	2 out of 1005 genes, 0.2%	7 out of 4831 genes, 0.1%	0.445342
pyridoxamine-phosphate oxidase activity	2 out of 1005 genes, 0.2%	7 out of 4831 genes, 0.1%	0.445342
dihydrolipoyllysine-residue acetyltransferase activity	2 out of 1005 genes, 0.2%	7 out of 4831 genes, 0.1%	0.445342
cysteine-type endopeptidase inhibitor activity	2 out of 1005 genes, 0.2%	7 out of 4831 genes, 0.1%	0.445342
S-acetyltransferase activity	2 out of 1005 genes, 0.2%	7 out of 4831 genes, 0.1%	0.445342
carbon-oxygen lyase activity, acting on polysaccharides	2 out of 1005 genes, 0.2%	7 out of 4831 genes, 0.1%	0.445342
racemase and epimerase activity, acting on amino acids and derivatives	2 out of 1005 genes, 0.2%	7 out of 4831 genes, 0.1%	0.445342
pectate lyase activity	2 out of 1005 genes, 0.2%	7 out of 4831 genes, 0.1%	0.445342
diphosphate-fructose-6-phosphate 1-phosphotransferase activity	2 out of 1005 genes, 0.2%	7 out of 4831 genes, 0.1%	0.445342
UDP-glucuronate decarboxylase activity	2 out of 1005 genes, 0.2%	7 out of 4831 genes, 0.1%	0.445342
UTP-monosaccharide-1-phosphate uridylyltransferase activity	2 out of 1005 genes, 0.2%	7 out of 4831 genes, 0.1%	0.445342
quercetin 3-O-glucosyltransferase activity	2 out of 1005 genes, 0.2%	7 out of 4831 genes, 0.1%	0.445342
oxidoreductase activity, acting on paired donors, with incorporation or reduction of molecular oxygen, 2-oxoglutarate as one donor, and incorporation of one atom each of oxygen into both donors	8 out of 1005 genes, 0.8%	35 out of 4831 genes, 0.7%	0.44764
intramolecular oxidoreductase activity, interconverting keto- and enol-groups	5 out of 1005 genes, 0.5%	21 out of 4831 genes, 0.4%	0.450821
transferase activity, transferring acyl groups	26 out of 1005 genes, 2.6%	121 out of 4831 genes, 2.5%	0.462025
single-stranded DNA binding	3 out of 1005 genes, 0.3%	12 out of 4831 genes, 0.2%	0.470056
aldose 1-epimerase activity	3 out of 1005 genes, 0.3%	12 out of 4831 genes, 0.2%	0.470056
amylase activity	3 out of 1005 genes, 0.3%	12 out of 4831 genes, 0.2%	0.470056
xyloglucan:xyloglucosyl transferase activity	3 out of 1005 genes, 0.3%	12 out of 4831 genes, 0.2%	0.470056
small conjugating protein-specific protease activity	3 out of 1005 genes, 0.3%	12 out of 4831 genes, 0.2%	0.470056
ATPase activity	44 out of 1005 genes, 4.4%	208 out of 4831 genes, 4.3%	0.477829
N-acyltransferase activity	4 out of 1005 genes, 0.4%	17 out of 4831 genes, 0.4%	0.48469
protein self-association	4 out of 1005 genes, 0.4%	17 out of 4831 genes, 0.4%	0.48469
aminoacyl-tRNA ligase activity	13 out of 1005 genes, 1.3%	60 out of 4831 genes, 1.2%	0.48544
ligase activity, forming carbon-oxygen bonds	13 out of 1005 genes, 1.3%	60 out of 4831 genes, 1.2%	0.48544
ligase activity, forming aminoacyl-tRNA and related compounds	13 out of 1005 genes, 1.3%	60 out of 4831 genes, 1.2%	0.48544
cis-trans isomerase activity	11 out of 1005 genes, 1.1%	51 out of 4831 genes, 1.1%	0.501781
phospholipid binding	12 out of 1005 genes, 1.2%	56 out of 4831 genes, 1.2%	0.50705
L-alanine:2-oxoglutarate aminotransferase activity	2 out of 1005 genes, 0.2%	8 out of 4831 genes, 0.2%	0.520156
7S RNA binding	2 out of 1005 genes, 0.2%	8 out of 4831 genes, 0.2%	0.520156
3-hydroxyisobutyrate dehydrogenase activity	2 out of 1005 genes, 0.2%	8 out of 4831 genes, 0.2%	0.520156
dihydrolipoamide S-acyltransferase activity	2 out of 1005 genes, 0.2%	8 out of 4831 genes, 0.2%	0.520156
glucan endo-1,3-beta-D-glucosidase activity	2 out of 1005 genes, 0.2%	8 out of 4831 genes, 0.2%	0.520156
alanine-oxo-acid transaminase activity	2 out of 1005 genes, 0.2%	8 out of 4831 genes, 0.2%	0.520156
uridylyltransferase activity	2 out of 1005 genes, 0.2%	8 out of 4831 genes, 0.2%	0.520156
enzyme binding	15 out of 1005 genes, 1.5%	71 out of 4831 genes, 1.5%	0.520543
carbonate dehydratase activity	3 out of 1005 genes, 0.3%	13 out of 4831 genes, 0.3%	0.527814
fatty acid synthase activity	3 out of 1005 genes, 0.3%	13 out of 4831 genes, 0.3%	0.527814
SNAP receptor activity	3 out of 1005 genes, 0.3%	13 out of 4831 genes, 0.3%	0.527814
chitin binding	3 out of 1005 genes, 0.3%	13 out of 4831 genes, 0.3%	0.527814
O-acyltransferase activity	3 out of 1005 genes, 0.3%	13 out of 4831 genes, 0.3%	0.527814
potassium ion binding	3 out of 1005 genes, 0.3%	13 out of 4831 genes, 0.3%	0.527814
alkali metal ion binding	3 out of 1005 genes, 0.3%	13 out of 4831 genes, 0.3%	0.527814
aspartyl esterase activity	3 out of 1005 genes, 0.3%	13 out of 4831 genes, 0.3%	0.527814
protein disulfide isomerase activity	4 out of 1005 genes, 0.4%	18 out of 4831 genes, 0.4%	0.533417
intramolecular oxidoreductase activity, transposing S-S bonds	4 out of 1005 genes, 0.4%	18 out of 4831 genes, 0.4%	0.533417
pectinesterase activity	4 out of 1005 genes, 0.4%	18 out of 4831 genes, 0.4%	0.533417
hydrolase activity	246 out of 1005 genes, 24.5%	1187 out of 4831 genes, 24.6%	0.545374
racemase and epimerase activity	7 out of 1005 genes, 0.7%	33 out of 4831 genes, 0.7%	0.545868
clathrin binding	7 out of 1005 genes, 0.7%	33 out of 4831 genes, 0.7%	0.545868
ATPase activity, coupled	32 out of 1005 genes, 3.2%	155 out of 4831 genes, 3.2%	0.55239
protein serine/threonine/tyrosine kinase activity	5 out of 1005 genes, 0.5%	24 out of 4831 genes, 0.5%	0.579226
hydrolase activity, acting on carbon-nitrogen (but not peptide) bonds, in linear amides	6 out of 1005 genes, 0.6%	29 out of 4831 genes, 0.6%	0.579564
ATPase activity, coupled to transmembrane movement of ions, phosphorylative mechanism	4 out of 1005 genes, 0.4%	19 out of 4831 genes, 0.4%	0.579728
signaling receptor activity	4 out of 1005 genes, 0.4%	19 out of 4831 genes, 0.4%	0.579728
lipase activity	8 out of 1005 genes, 0.8%	39 out of 4831 genes, 0.8%	0.581471
aldehyde dehydrogenase (NAD) activity	3 out of 1005 genes, 0.3%	14 out of 4831 genes, 0.3%	0.581879
carbon-nitrogen ligase activity, with glutamine as amido-N-donor	3 out of 1005 genes, 0.3%	14 out of 4831 genes, 0.3%	0.581879
carbohydrate phosphatase activity	3 out of 1005 genes, 0.3%	14 out of 4831 genes, 0.3%	0.581879
monooxygenase activity	9 out of 1005 genes, 0.9%	44 out of 4831 genes, 0.9%	0.582744
NAD binding	10 out of 1005 genes, 1.0%	49 out of 4831 genes, 1.0%	0.58413
inorganic diphosphatase activity	2 out of 1005 genes, 0.2%	9 out of 4831 genes, 0.2%	0.587877
beta-galactosidase activity	2 out of 1005 genes, 0.2%	9 out of 4831 genes, 0.2%	0.587877
superoxide dismutase activity	2 out of 1005 genes, 0.2%	9 out of 4831 genes, 0.2%	0.587877
sugar:hydrogen symporter activity	2 out of 1005 genes, 0.2%	9 out of 4831 genes, 0.2%	0.587877
cation:sugar symporter activity	2 out of 1005 genes, 0.2%	9 out of 4831 genes, 0.2%	0.587877
ARF GTPase activator activity	2 out of 1005 genes, 0.2%	9 out of 4831 genes, 0.2%	0.587877
peptide-methionine (S)-S-oxide reductase activity	2 out of 1005 genes, 0.2%	9 out of 4831 genes, 0.2%	0.587877
poly(A) RNA binding	2 out of 1005 genes, 0.2%	9 out of 4831 genes, 0.2%	0.587877
solute:hydrogen symporter activity	2 out of 1005 genes, 0.2%	9 out of 4831 genes, 0.2%	0.587877
beta-amylase activity	2 out of 1005 genes, 0.2%	9 out of 4831 genes, 0.2%	0.587877
C-acyltransferase activity	2 out of 1005 genes, 0.2%	9 out of 4831 genes, 0.2%	0.587877
oxidoreductase activity, acting on superoxide radicals as acceptor	2 out of 1005 genes, 0.2%	9 out of 4831 genes, 0.2%	0.587877
chaperone binding	2 out of 1005 genes, 0.2%	9 out of 4831 genes, 0.2%	0.587877
sugar transmembrane transporter activity	2 out of 1005 genes, 0.2%	9 out of 4831 genes, 0.2%	0.587877
poly-purine tract binding	2 out of 1005 genes, 0.2%	9 out of 4831 genes, 0.2%	0.587877
ligase activity, forming carbon-nitrogen bonds	24 out of 1005 genes, 2.4%	119 out of 4831 genes, 2.5%	0.605388
hydrolase activity, acting on acid anhydrides, in phosphorus-containing anhydrides	73 out of 1005 genes, 7.3%	359 out of 4831 genes, 7.4%	0.612072
S-adenosylmethionine-dependent methyltransferase activity	8 out of 1005 genes, 0.8%	40 out of 4831 genes, 0.8%	0.612545
carbon-sulfur lyase activity	5 out of 1005 genes, 0.5%	25 out of 4831 genes, 0.5%	0.618333
racemase and epimerase activity, acting on carbohydrates and derivatives	5 out of 1005 genes, 0.5%	25 out of 4831 genes, 0.5%	0.618333
oxidoreductase activity, acting on a sulfur group of donors, disulfide as acceptor	4 out of 1005 genes, 0.4%	20 out of 4831 genes, 0.4%	0.623283
enzyme regulator activity	27 out of 1005 genes, 2.7%	135 out of 4831 genes, 2.8%	0.626595
carbohydrate derivative binding	3 out of 1005 genes, 0.3%	15 out of 4831 genes, 0.3%	0.631833
hydrolase activity, acting on acid anhydrides	74 out of 1005 genes, 7.4%	366 out of 4831 genes, 7.6%	0.634488
lipid binding	16 out of 1005 genes, 1.6%	81 out of 4831 genes, 1.7%	0.636726
phosphoglycolate phosphatase activity	2 out of 1005 genes, 0.2%	10 out of 4831 genes, 0.2%	0.648216
symporter activity	2 out of 1005 genes, 0.2%	10 out of 4831 genes, 0.2%	0.648216
solute:cation symporter activity	2 out of 1005 genes, 0.2%	10 out of 4831 genes, 0.2%	0.648216
phosphotransferase activity, carboxyl group as acceptor	2 out of 1005 genes, 0.2%	10 out of 4831 genes, 0.2%	0.648216
small conjugating protein binding	2 out of 1005 genes, 0.2%	10 out of 4831 genes, 0.2%	0.648216
ubiquitin binding	2 out of 1005 genes, 0.2%	10 out of 4831 genes, 0.2%	0.648216
alcohol binding	2 out of 1005 genes, 0.2%	10 out of 4831 genes, 0.2%	0.648216
oxidoreductase activity, acting on NAD(P)H, quinone or similar compound as acceptor	5 out of 1005 genes, 0.5%	26 out of 4831 genes, 0.5%	0.655202
manganese ion binding	4 out of 1005 genes, 0.4%	21 out of 4831 genes, 0.4%	0.663862
nucleoside-triphosphatase activity	65 out of 1005 genes, 6.5%	325 out of 4831 genes, 6.7%	0.666525
transferase activity, transferring acyl groups, acyl groups converted into alkyl on transfer	3 out of 1005 genes, 0.3%	16 out of 4831 genes, 0.3%	0.677481
pyrophosphatase activity	70 out of 1005 genes, 7.0%	351 out of 4831 genes, 7.3%	0.681417
metalloendopeptidase activity	5 out of 1005 genes, 0.5%	27 out of 4831 genes, 0.6%	0.689707
signal transducer activity	9 out of 1005 genes, 0.9%	48 out of 4831 genes, 1.0%	0.693191
molecular transducer activity	9 out of 1005 genes, 0.9%	48 out of 4831 genes, 1.0%	0.693191
adenyl ribonucleotide binding	145 out of 1005 genes, 14.4%	720 out of 4831 genes, 14.9%	0.69875
cysteine-type endopeptidase activity	2 out of 1005 genes, 0.2%	11 out of 4831 genes, 0.2%	0.701312
phospholipase C activity	2 out of 1005 genes, 0.2%	11 out of 4831 genes, 0.2%	0.701312
lysine N-methyltransferase activity	2 out of 1005 genes, 0.2%	11 out of 4831 genes, 0.2%	0.701312
protein-lysine N-methyltransferase activity	2 out of 1005 genes, 0.2%	11 out of 4831 genes, 0.2%	0.701312
endonuclease activity, active with either ribo- or deoxyribonucleic acids and producing 5'-phosphomonoesters	2 out of 1005 genes, 0.2%	11 out of 4831 genes, 0.2%	0.701312
histone-lysine N-methyltransferase activity	2 out of 1005 genes, 0.2%	11 out of 4831 genes, 0.2%	0.701312
actin binding	7 out of 1005 genes, 0.7%	38 out of 4831 genes, 0.8%	0.703895
adenyl nucleotide binding	145 out of 1005 genes, 14.4%	721 out of 4831 genes, 14.9%	0.705869
identical protein binding	19 out of 1005 genes, 1.9%	100 out of 4831 genes, 2.1%	0.71131
phosphogluconate dehydrogenase (decarboxylating) activity	3 out of 1005 genes, 0.3%	17 out of 4831 genes, 0.4%	0.718793
2 iron, 2 sulfur cluster binding	3 out of 1005 genes, 0.3%	17 out of 4831 genes, 0.4%	0.718793
mRNA binding	5 out of 1005 genes, 0.5%	28 out of 4831 genes, 0.6%	0.72178
secondary active transmembrane transporter activity	5 out of 1005 genes, 0.5%	28 out of 4831 genes, 0.6%	0.72178
oxygen binding	5 out of 1005 genes, 0.5%	28 out of 4831 genes, 0.6%	0.72178
binding	683 out of 1005 genes, 68.0%	3319 out of 4831 genes, 68.7%	0.729042
metallopeptidase activity	11 out of 1005 genes, 1.1%	60 out of 4831 genes, 1.2%	0.73078
ATP binding	141 out of 1005 genes, 14.0%	707 out of 4831 genes, 14.6%	0.744005
methyltransferase activity	19 out of 1005 genes, 1.9%	102 out of 4831 genes, 2.1%	0.744517
calmodulin-dependent protein kinase activity	2 out of 1005 genes, 0.2%	12 out of 4831 genes, 0.2%	0.747563
pyruvate kinase activity	2 out of 1005 genes, 0.2%	12 out of 4831 genes, 0.2%	0.747563
O-methyltransferase activity	2 out of 1005 genes, 0.2%	12 out of 4831 genes, 0.2%	0.747563
Ran GTPase binding	2 out of 1005 genes, 0.2%	12 out of 4831 genes, 0.2%	0.747563
antiporter activity	2 out of 1005 genes, 0.2%	12 out of 4831 genes, 0.2%	0.747563
cinnamoyl-CoA reductase activity	2 out of 1005 genes, 0.2%	12 out of 4831 genes, 0.2%	0.747563
UDP-glucosyltransferase activity	8 out of 1005 genes, 0.8%	45 out of 4831 genes, 0.9%	0.747607
NADP binding	8 out of 1005 genes, 0.8%	45 out of 4831 genes, 0.9%	0.747607
ribonucleotide binding	175 out of 1005 genes, 17.4%	874 out of 4831 genes, 18.1%	0.74883
receptor activity	5 out of 1005 genes, 0.5%	29 out of 4831 genes, 0.6%	0.751409
drug binding	3 out of 1005 genes, 0.3%	18 out of 4831 genes, 0.4%	0.755869
N-methyltransferase activity	3 out of 1005 genes, 0.3%	18 out of 4831 genes, 0.4%	0.755869
carboxypeptidase activity	4 out of 1005 genes, 0.4%	24 out of 4831 genes, 0.5%	0.767027
serine-type exopeptidase activity	4 out of 1005 genes, 0.4%	24 out of 4831 genes, 0.5%	0.767027
nucleotide binding	271 out of 1005 genes, 27.0%	1347 out of 4831 genes, 27.9%	0.778394
nucleoside phosphate binding	271 out of 1005 genes, 27.0%	1347 out of 4831 genes, 27.9%	0.778394
hydrolase activity, acting on carbon-nitrogen (but not peptide) bonds	12 out of 1005 genes, 1.2%	68 out of 4831 genes, 1.4%	0.783909
double-stranded DNA binding	2 out of 1005 genes, 0.2%	13 out of 4831 genes, 0.3%	0.787517
oxidoreductase activity, acting on the aldehyde or oxo group of donors, disulfide as acceptor	2 out of 1005 genes, 0.2%	13 out of 4831 genes, 0.3%	0.787517
small molecule binding	278 out of 1005 genes, 27.7%	1383 out of 4831 genes, 28.6%	0.787926
NADH dehydrogenase activity	3 out of 1005 genes, 0.3%	19 out of 4831 genes, 0.4%	0.788895
carbon-nitrogen lyase activity	3 out of 1005 genes, 0.3%	19 out of 4831 genes, 0.4%	0.788895
protein binding	207 out of 1005 genes, 20.6%	1038 out of 4831 genes, 21.5%	0.79182
transferase activity, transferring pentosyl groups	4 out of 1005 genes, 0.4%	25 out of 4831 genes, 0.5%	0.795349
exopeptidase activity	11 out of 1005 genes, 1.1%	64 out of 4831 genes, 1.3%	0.80661
phosphoric ester hydrolase activity	24 out of 1005 genes, 2.4%	133 out of 4831 genes, 2.8%	0.815795
ubiquitin-protein ligase activity	9 out of 1005 genes, 0.9%	54 out of 4831 genes, 1.1%	0.820517
small conjugating protein ligase activity	9 out of 1005 genes, 0.9%	54 out of 4831 genes, 1.1%	0.820517
NADH dehydrogenase (ubiquinone) activity	2 out of 1005 genes, 0.2%	14 out of 4831 genes, 0.3%	0.82179
Ras GTPase binding	2 out of 1005 genes, 0.2%	14 out of 4831 genes, 0.3%	0.82179
small GTPase binding	2 out of 1005 genes, 0.2%	14 out of 4831 genes, 0.3%	0.82179
purine nucleoside binding	168 out of 1005 genes, 16.7%	853 out of 4831 genes, 17.7%	0.822308
purine ribonucleoside binding	168 out of 1005 genes, 16.7%	853 out of 4831 genes, 17.7%	0.822308
purine ribonucleotide binding	168 out of 1005 genes, 16.7%	853 out of 4831 genes, 17.7%	0.822308
purine nucleotide binding	168 out of 1005 genes, 16.7%	855 out of 4831 genes, 17.7%	0.832081
nucleoside binding	168 out of 1005 genes, 16.7%	856 out of 4831 genes, 17.7%	0.83683
ribonucleoside binding	168 out of 1005 genes, 16.7%	856 out of 4831 genes, 17.7%	0.83683
phosphatase activity	19 out of 1005 genes, 1.9%	109 out of 4831 genes, 2.3%	0.840646
rRNA binding	3 out of 1005 genes, 0.3%	21 out of 4831 genes, 0.4%	0.84383
structure-specific DNA binding	3 out of 1005 genes, 0.3%	21 out of 4831 genes, 0.4%	0.84383
adenylyltransferase activity	3 out of 1005 genes, 0.3%	21 out of 4831 genes, 0.4%	0.84383
protein homodimerization activity	8 out of 1005 genes, 0.8%	50 out of 4831 genes, 1.0%	0.845884
macrolide binding	2 out of 1005 genes, 0.2%	15 out of 4831 genes, 0.3%	0.851015
FK506 binding	2 out of 1005 genes, 0.2%	15 out of 4831 genes, 0.3%	0.851015
chlorophyll binding	2 out of 1005 genes, 0.2%	15 out of 4831 genes, 0.3%	0.851015
S-acyltransferase activity	2 out of 1005 genes, 0.2%	15 out of 4831 genes, 0.3%	0.851015
histone methyltransferase activity	2 out of 1005 genes, 0.2%	15 out of 4831 genes, 0.3%	0.851015
purine ribonucleoside triphosphate binding	164 out of 1005 genes, 16.3%	840 out of 4831 genes, 17.4%	0.853717
organic cyclic compound binding	396 out of 1005 genes, 39.4%	1973 out of 4831 genes, 40.8%	0.859485
protein kinase binding	3 out of 1005 genes, 0.3%	22 out of 4831 genes, 0.5%	0.866327
protein serine/threonine phosphatase activity	6 out of 1005 genes, 0.6%	40 out of 4831 genes, 0.8%	0.867662
enzyme activator activity	6 out of 1005 genes, 0.6%	40 out of 4831 genes, 0.8%	0.867662
acid-amino acid ligase activity	12 out of 1005 genes, 1.2%	74 out of 4831 genes, 1.5%	0.871462
hydrolase activity, acting on carbon-nitrogen (but not peptide) bonds, in cyclic amidines	2 out of 1005 genes, 0.2%	16 out of 4831 genes, 0.3%	0.875805
NADH dehydrogenase (quinone) activity	2 out of 1005 genes, 0.2%	16 out of 4831 genes, 0.3%	0.875805
GTPase binding	2 out of 1005 genes, 0.2%	16 out of 4831 genes, 0.3%	0.875805
heterocyclic compound binding	394 out of 1005 genes, 39.2%	1969 out of 4831 genes, 40.8%	0.877555
endonuclease activity	3 out of 1005 genes, 0.3%	23 out of 4831 genes, 0.5%	0.885917
nuclease activity	8 out of 1005 genes, 0.8%	53 out of 4831 genes, 1.1%	0.888473
glucosyltransferase activity	8 out of 1005 genes, 0.8%	53 out of 4831 genes, 1.1%	0.888473
GTP binding	24 out of 1005 genes, 2.4%	141 out of 4831 genes, 2.9%	0.89246
guanyl nucleotide binding	24 out of 1005 genes, 2.4%	141 out of 4831 genes, 2.9%	0.89246
guanyl ribonucleotide binding	24 out of 1005 genes, 2.4%	141 out of 4831 genes, 2.9%	0.89246
GTPase activator activity	2 out of 1005 genes, 0.2%	17 out of 4831 genes, 0.4%	0.89674
actin filament binding	2 out of 1005 genes, 0.2%	17 out of 4831 genes, 0.4%	0.89674
kinase binding	3 out of 1005 genes, 0.3%	24 out of 4831 genes, 0.5%	0.902901
ATP-dependent helicase activity	7 out of 1005 genes, 0.7%	49 out of 4831 genes, 1.0%	0.909544
purine NTP-dependent helicase activity	7 out of 1005 genes, 0.7%	49 out of 4831 genes, 1.0%	0.909544
UDP-glycosyltransferase activity	9 out of 1005 genes, 0.9%	61 out of 4831 genes, 1.3%	0.913032
carboxylic ester hydrolase activity	14 out of 1005 genes, 1.4%	91 out of 4831 genes, 1.9%	0.925903
serine-type carboxypeptidase activity	2 out of 1005 genes, 0.2%	19 out of 4831 genes, 0.4%	0.929108
endoribonuclease activity	2 out of 1005 genes, 0.2%	19 out of 4831 genes, 0.4%	0.929108
oxidoreductase activity, acting on the CH-NH group of donors	2 out of 1005 genes, 0.2%	19 out of 4831 genes, 0.4%	0.929108
helicase activity	8 out of 1005 genes, 0.8%	57 out of 4831 genes, 1.2%	0.929586
hydrolase activity, acting on ester bonds	55 out of 1005 genes, 5.5%	311 out of 4831 genes, 6.4%	0.93172
transferase activity, transferring hexosyl groups	18 out of 1005 genes, 1.8%	115 out of 4831 genes, 2.4%	0.936415
microtubule binding	3 out of 1005 genes, 0.3%	27 out of 4831 genes, 0.6%	0.941004
carboxylesterase activity	5 out of 1005 genes, 0.5%	41 out of 4831 genes, 0.8%	0.948419
protein dimerization activity	13 out of 1005 genes, 1.3%	89 out of 4831 genes, 1.8%	0.948625
tubulin binding	3 out of 1005 genes, 0.3%	28 out of 4831 genes, 0.6%	0.950251
metal ion transmembrane transporter activity	3 out of 1005 genes, 0.3%	28 out of 4831 genes, 0.6%	0.950251
protein methyltransferase activity	2 out of 1005 genes, 0.2%	21 out of 4831 genes, 0.4%	0.951715
carbohydrate binding	11 out of 1005 genes, 1.1%	78 out of 4831 genes, 1.6%	0.951908
cytoskeletal protein binding	10 out of 1005 genes, 1.0%	73 out of 4831 genes, 1.5%	0.956616
phosphoprotein phosphatase activity	7 out of 1005 genes, 0.7%	58 out of 4831 genes, 1.2%	0.971715
sequence-specific DNA binding	3 out of 1005 genes, 0.3%	32 out of 4831 genes, 0.7%	0.975314
transferase activity	171 out of 1005 genes, 17.0%	926 out of 4831 genes, 19.2%	0.97782
nucleic acid binding	131 out of 1005 genes, 13.0%	724 out of 4831 genes, 15.0%	0.978276
protein tyrosine kinase activity	5 out of 1005 genes, 0.5%	48 out of 4831 genes, 1.0%	0.98213
phosphotransferase activity, alcohol group as acceptor	41 out of 1005 genes, 4.1%	258 out of 4831 genes, 5.3%	0.983371
kinase activity	49 out of 1005 genes, 4.9%	303 out of 4831 genes, 6.3%	0.985173
DNA binding	34 out of 1005 genes, 3.4%	221 out of 4831 genes, 4.6%	0.985281
nucleotidyltransferase activity	8 out of 1005 genes, 0.8%	71 out of 4831 genes, 1.5%	0.988635
transferase activity, transferring glycosyl groups	22 out of 1005 genes, 2.2%	158 out of 4831 genes, 3.3%	0.990805
ribonuclease activity	2 out of 1005 genes, 0.2%	31 out of 4831 genes, 0.6%	0.993498
small GTPase regulator activity	2 out of 1005 genes, 0.2%	32 out of 4831 genes, 0.7%	0.99471
protein serine/threonine kinase activity	16 out of 1005 genes, 1.6%	135 out of 4831 genes, 2.8%	0.99795
GTPase regulator activity	2 out of 1005 genes, 0.2%	37 out of 4831 genes, 0.8%	0.998137
heat shock protein binding	2 out of 1005 genes, 0.2%	37 out of 4831 genes, 0.8%	0.998137
transferase activity, transferring phosphorus-containing groups	57 out of 1005 genes, 5.7%	382 out of 4831 genes, 7.9%	0.999095
nucleic acid binding transcription factor activity	7 out of 1005 genes, 0.7%	81 out of 4831 genes, 1.7%	0.999142
sequence-specific DNA binding transcription factor activity	7 out of 1005 genes, 0.7%	81 out of 4831 genes, 1.7%	0.999142
nucleoside-triphosphatase regulator activity	2 out of 1005 genes, 0.2%	41 out of 4831 genes, 0.8%	0.999201
protein kinase activity	18 out of 1005 genes, 1.8%	168 out of 4831 genes, 3.5%	0.999854
Biology Process
response to inorganic substance	308 out of 1090 genes, 28.3%	1045 out of 5317 genes, 19.7%	6.00056e-15
response to stimulus	684 out of 1090 genes, 62.8%	2790 out of 5317 genes, 52.5%	1.18833e-14
response to chemical stimulus	476 out of 1090 genes, 43.7%	1807 out of 5317 genes, 34.0%	5.22977e-14
response to metal ion	226 out of 1090 genes, 20.7%	719 out of 5317 genes, 13.5%	5.57421e-14
response to stress	507 out of 1090 genes, 46.5%	1962 out of 5317 genes, 36.9%	1.82678e-13
response to cadmium ion	207 out of 1090 genes, 19.0%	652 out of 5317 genes, 12.3%	2.87018e-13
response to osmotic stress	208 out of 1090 genes, 19.1%	659 out of 5317 genes, 12.4%	4.80858e-13
response to salt stress	197 out of 1090 genes, 18.1%	626 out of 5317 genes, 11.8%	3.2454e-12
oxoacid metabolic process	331 out of 1090 genes, 30.4%	1191 out of 5317 genes, 22.4%	3.51303e-12
catabolic process	384 out of 1090 genes, 35.2%	1426 out of 5317 genes, 26.8%	3.6536e-12
organic acid metabolic process	331 out of 1090 genes, 30.4%	1192 out of 5317 genes, 22.4%	3.97675e-12
carboxylic acid metabolic process	330 out of 1090 genes, 30.3%	1189 out of 5317 genes, 22.4%	4.71437e-12
glycolysis	120 out of 1090 genes, 11.0%	343 out of 5317 genes, 6.5%	7.68345e-11
organic substance catabolic process	354 out of 1090 genes, 32.5%	1326 out of 5317 genes, 24.9%	1.68121e-10
small molecule metabolic process	460 out of 1090 genes, 42.2%	1814 out of 5317 genes, 34.1%	2.68796e-10
hexose metabolic process	196 out of 1090 genes, 18.0%	662 out of 5317 genes, 12.5%	1.58247e-09
response to abiotic stimulus	394 out of 1090 genes, 36.1%	1532 out of 5317 genes, 28.8%	2.2242e-09
glucose metabolic process	188 out of 1090 genes, 17.2%	632 out of 5317 genes, 11.9%	2.44918e-09
single-organism carbohydrate catabolic process	177 out of 1090 genes, 16.2%	590 out of 5317 genes, 11.1%	3.92087e-09
monosaccharide metabolic process	205 out of 1090 genes, 18.8%	709 out of 5317 genes, 13.3%	5.69644e-09
carbohydrate catabolic process	181 out of 1090 genes, 16.6%	614 out of 5317 genes, 11.5%	1.13089e-08
generation of precursor metabolites and energy	172 out of 1090 genes, 15.8%	577 out of 5317 genes, 10.9%	1.15583e-08
glucose catabolic process	167 out of 1090 genes, 15.3%	561 out of 5317 genes, 10.6%	2.20285e-08
hexose catabolic process	167 out of 1090 genes, 15.3%	561 out of 5317 genes, 10.6%	2.20285e-08
monosaccharide catabolic process	167 out of 1090 genes, 15.3%	561 out of 5317 genes, 10.6%	2.20285e-08
cellular catabolic process	262 out of 1090 genes, 24.0%	978 out of 5317 genes, 18.4%	8.94906e-08
proteolysis	165 out of 1090 genes, 15.1%	567 out of 5317 genes, 10.7%	1.52697e-07
cellular protein catabolic process	118 out of 1090 genes, 10.8%	377 out of 5317 genes, 7.1%	1.89313e-07
proteasome core complex assembly	66 out of 1090 genes, 6.1%	180 out of 5317 genes, 3.4%	2.53662e-07
protein catabolic process	121 out of 1090 genes, 11.1%	391 out of 5317 genes, 7.4%	2.60754e-07
proteolysis involved in cellular protein catabolic process	112 out of 1090 genes, 10.3%	356 out of 5317 genes, 6.7%	2.98055e-07
water transport	65 out of 1090 genes, 6.0%	178 out of 5317 genes, 3.3%	3.72662e-07
fluid transport	65 out of 1090 genes, 6.0%	178 out of 5317 genes, 3.3%	3.72662e-07
single-organism metabolic process	571 out of 1090 genes, 52.4%	2430 out of 5317 genes, 45.7%	4.20506e-07
hexose biosynthetic process	87 out of 1090 genes, 8.0%	261 out of 5317 genes, 4.9%	4.55193e-07
organic acid biosynthetic process	199 out of 1090 genes, 18.3%	721 out of 5317 genes, 13.6%	5.22493e-07
carboxylic acid biosynthetic process	199 out of 1090 genes, 18.3%	721 out of 5317 genes, 13.6%	5.22493e-07
gluconeogenesis	86 out of 1090 genes, 7.9%	258 out of 5317 genes, 4.9%	5.3187e-07
response to oxygen-containing compound	274 out of 1090 genes, 25.1%	1050 out of 5317 genes, 19.7%	5.70389e-07
cellular amino acid metabolic process	203 out of 1090 genes, 18.6%	739 out of 5317 genes, 13.9%	5.71286e-07
Golgi organization	80 out of 1090 genes, 7.3%	236 out of 5317 genes, 4.4%	6.24228e-07
organonitrogen compound biosynthetic process	228 out of 1090 genes, 20.9%	851 out of 5317 genes, 16.0%	8.30753e-07
proteasome assembly	72 out of 1090 genes, 6.6%	208 out of 5317 genes, 3.9%	9.52987e-07
response to misfolded protein	72 out of 1090 genes, 6.6%	208 out of 5317 genes, 3.9%	9.52987e-07
modification-dependent protein catabolic process	89 out of 1090 genes, 8.2%	273 out of 5317 genes, 5.1%	1.00155e-06
modification-dependent macromolecule catabolic process	89 out of 1090 genes, 8.2%	273 out of 5317 genes, 5.1%	1.00155e-06
secondary metabolic process	141 out of 1090 genes, 12.9%	483 out of 5317 genes, 9.1%	1.1661e-06
monosaccharide biosynthetic process	88 out of 1090 genes, 8.1%	271 out of 5317 genes, 5.1%	1.39617e-06
response to organic substance	292 out of 1090 genes, 26.8%	1142 out of 5317 genes, 21.5%	1.58627e-06
monocarboxylic acid metabolic process	177 out of 1090 genes, 16.2%	637 out of 5317 genes, 12.0%	1.60787e-06
organonitrogen compound metabolic process	329 out of 1090 genes, 30.2%	1311 out of 5317 genes, 24.7%	1.78211e-06
ubiquitin-dependent protein catabolic process	87 out of 1090 genes, 8.0%	270 out of 5317 genes, 5.1%	2.30878e-06
dicarboxylic acid metabolic process	31 out of 1090 genes, 2.8%	68 out of 5317 genes, 1.3%	2.4897e-06
small molecule biosynthetic process	238 out of 1090 genes, 21.8%	912 out of 5317 genes, 17.2%	4.21867e-06
cellular amino acid biosynthetic process	142 out of 1090 genes, 13.0%	501 out of 5317 genes, 9.4%	6.50483e-06
single-organism biosynthetic process	257 out of 1090 genes, 23.6%	1003 out of 5317 genes, 18.9%	7.40665e-06
carbohydrate metabolic process	317 out of 1090 genes, 29.1%	1278 out of 5317 genes, 24.0%	9.81303e-06
alpha-amino acid metabolic process	147 out of 1090 genes, 13.5%	527 out of 5317 genes, 9.9%	1.14328e-05
macromolecule catabolic process	142 out of 1090 genes, 13.0%	506 out of 5317 genes, 9.5%	1.16291e-05
cellular protein complex assembly	102 out of 1090 genes, 9.4%	341 out of 5317 genes, 6.4%	1.31074e-05
cellular macromolecule catabolic process	124 out of 1090 genes, 11.4%	432 out of 5317 genes, 8.1%	1.38751e-05
response to oxidative stress	121 out of 1090 genes, 11.1%	420 out of 5317 genes, 7.9%	1.47189e-05
hyperosmotic response	63 out of 1090 genes, 5.8%	192 out of 5317 genes, 3.6%	3.20305e-05
oxidation-reduction process	231 out of 1090 genes, 21.2%	907 out of 5317 genes, 17.1%	3.97782e-05
cellular response to oxidative stress	39 out of 1090 genes, 3.6%	104 out of 5317 genes, 2.0%	4.14772e-05
hydrogen peroxide catabolic process	30 out of 1090 genes, 2.8%	73 out of 5317 genes, 1.4%	4.39954e-05
response to reactive oxygen species	85 out of 1090 genes, 7.8%	281 out of 5317 genes, 5.3%	4.55005e-05
response to topologically incorrect protein	81 out of 1090 genes, 7.4%	265 out of 5317 genes, 5.0%	4.60214e-05
protein complex biogenesis	108 out of 1090 genes, 9.9%	376 out of 5317 genes, 7.1%	5.04549e-05
glycosyl compound biosynthetic process	70 out of 1090 genes, 6.4%	222 out of 5317 genes, 4.2%	5.12481e-05
cellular response to reactive oxygen species	37 out of 1090 genes, 3.4%	98 out of 5317 genes, 1.8%	5.48487e-05
response to hexose stimulus	52 out of 1090 genes, 4.8%	153 out of 5317 genes, 2.9%	5.53202e-05
response to monosaccharide stimulus	52 out of 1090 genes, 4.8%	153 out of 5317 genes, 2.9%	5.53202e-05
cellular response to hydrogen peroxide	30 out of 1090 genes, 2.8%	74 out of 5317 genes, 1.4%	5.9745e-05
metal ion transport	73 out of 1090 genes, 6.7%	236 out of 5317 genes, 4.4%	7.16308e-05
protein complex assembly	107 out of 1090 genes, 9.8%	375 out of 5317 genes, 7.1%	7.39285e-05
response to fructose stimulus	47 out of 1090 genes, 4.3%	136 out of 5317 genes, 2.6%	7.87601e-05
response to hydrogen peroxide	66 out of 1090 genes, 6.1%	210 out of 5317 genes, 3.9%	9.37154e-05
response to zinc ion	32 out of 1090 genes, 2.9%	83 out of 5317 genes, 1.6%	0.000108754
biosynthetic process	555 out of 1090 genes, 50.9%	2443 out of 5317 genes, 45.9%	0.000128831
monocarboxylic acid biosynthetic process	88 out of 1090 genes, 8.1%	301 out of 5317 genes, 5.7%	0.000131287
cellular response to stress	152 out of 1090 genes, 13.9%	573 out of 5317 genes, 10.8%	0.000139845
response to wounding	52 out of 1090 genes, 4.8%	158 out of 5317 genes, 3.0%	0.000142902
fatty acid metabolic process	78 out of 1090 genes, 7.2%	261 out of 5317 genes, 4.9%	0.000146311
cellular macromolecular complex assembly	106 out of 1090 genes, 9.7%	377 out of 5317 genes, 7.1%	0.000151951
alpha-amino acid biosynthetic process	110 out of 1090 genes, 10.1%	394 out of 5317 genes, 7.4%	0.000154837
single-organism carbohydrate metabolic process	269 out of 1090 genes, 24.7%	1099 out of 5317 genes, 20.7%	0.000177618
response to biotic stimulus	187 out of 1090 genes, 17.2%	730 out of 5317 genes, 13.7%	0.000184861
glutamate metabolic process	11 out of 1090 genes, 1.0%	18 out of 5317 genes, 0.3%	0.000195268
cation transport	93 out of 1090 genes, 8.5%	325 out of 5317 genes, 6.1%	0.000199092
cellular biosynthetic process	508 out of 1090 genes, 46.6%	2226 out of 5317 genes, 41.9%	0.000221868
sulfur compound biosynthetic process	114 out of 1090 genes, 10.5%	415 out of 5317 genes, 7.8%	0.000239782
organic substance biosynthetic process	525 out of 1090 genes, 48.2%	2312 out of 5317 genes, 43.5%	0.000275002
divalent metal ion transport	46 out of 1090 genes, 4.2%	139 out of 5317 genes, 2.6%	0.000296471
divalent inorganic cation transport	46 out of 1090 genes, 4.2%	139 out of 5317 genes, 2.6%	0.000296471
toxin metabolic process	47 out of 1090 genes, 4.3%	143 out of 5317 genes, 2.7%	0.00030581
toxin catabolic process	47 out of 1090 genes, 4.3%	143 out of 5317 genes, 2.7%	0.00030581
sulfur amino acid metabolic process	91 out of 1090 genes, 8.3%	323 out of 5317 genes, 6.1%	0.000418677
cellular metabolic compound salvage	65 out of 1090 genes, 6.0%	216 out of 5317 genes, 4.1%	0.00042109
positive regulation of protein complex disassembly	6 out of 1090 genes, 0.6%	7 out of 5317 genes, 0.1%	0.000424012
photorespiration	61 out of 1090 genes, 5.6%	200 out of 5317 genes, 3.8%	0.000425765
metabolic process	933 out of 1090 genes, 85.6%	4369 out of 5317 genes, 82.2%	0.000433398
organic substance metabolic process	849 out of 1090 genes, 77.9%	3933 out of 5317 genes, 74.0%	0.000470201
ion transport	115 out of 1090 genes, 10.6%	427 out of 5317 genes, 8.0%	0.000522852
serine family amino acid metabolic process	78 out of 1090 genes, 7.2%	271 out of 5317 genes, 5.1%	0.000537733
purine nucleoside biosynthetic process	26 out of 1090 genes, 2.4%	68 out of 5317 genes, 1.3%	0.000548104
purine ribonucleoside biosynthetic process	26 out of 1090 genes, 2.4%	68 out of 5317 genes, 1.3%	0.000548104
serine family amino acid biosynthetic process	65 out of 1090 genes, 6.0%	218 out of 5317 genes, 4.1%	0.000556149
macromolecular complex assembly	111 out of 1090 genes, 10.2%	411 out of 5317 genes, 7.7%	0.000586156
sulfur compound metabolic process	125 out of 1090 genes, 11.5%	472 out of 5317 genes, 8.9%	0.000621098
response to carbohydrate stimulus	77 out of 1090 genes, 7.1%	269 out of 5317 genes, 5.1%	0.000697463
response to temperature stimulus	171 out of 1090 genes, 15.7%	677 out of 5317 genes, 12.7%	0.000765247
secondary metabolite biosynthetic process	77 out of 1090 genes, 7.1%	270 out of 5317 genes, 5.1%	0.00078607
response to other organism	179 out of 1090 genes, 16.4%	714 out of 5317 genes, 13.4%	0.000840239
response to sucrose stimulus	53 out of 1090 genes, 4.9%	173 out of 5317 genes, 3.3%	0.000889849
response to disaccharide stimulus	53 out of 1090 genes, 4.9%	173 out of 5317 genes, 3.3%	0.000889849
purine-containing compound biosynthetic process	38 out of 1090 genes, 3.5%	115 out of 5317 genes, 2.2%	0.00100325
cellular aldehyde metabolic process	63 out of 1090 genes, 5.8%	215 out of 5317 genes, 4.0%	0.00110592
glycosyl compound metabolic process	102 out of 1090 genes, 9.4%	379 out of 5317 genes, 7.1%	0.00111666
carbohydrate derivative metabolic process	201 out of 1090 genes, 18.4%	818 out of 5317 genes, 15.4%	0.00118532
hormone biosynthetic process	52 out of 1090 genes, 4.8%	171 out of 5317 genes, 3.2%	0.0011953
single-organism transport	286 out of 1090 genes, 26.2%	1208 out of 5317 genes, 22.7%	0.00120069
proteasomal protein catabolic process	57 out of 1090 genes, 5.2%	192 out of 5317 genes, 3.6%	0.00134245
jasmonic acid biosynthetic process	25 out of 1090 genes, 2.3%	68 out of 5317 genes, 1.3%	0.00135296
nucleotide-excision repair	6 out of 1090 genes, 0.6%	8 out of 5317 genes, 0.2%	0.00140059
purine ribonucleotide biosynthetic process	26 out of 1090 genes, 2.4%	72 out of 5317 genes, 1.4%	0.00148029
cellular metabolic process	813 out of 1090 genes, 74.6%	3772 out of 5317 genes, 70.9%	0.00153457
carbohydrate derivative biosynthetic process	135 out of 1090 genes, 12.4%	527 out of 5317 genes, 9.9%	0.00161794
sulfur amino acid biosynthetic process	78 out of 1090 genes, 7.2%	281 out of 5317 genes, 5.3%	0.00170406
response to glucose stimulus	33 out of 1090 genes, 3.0%	99 out of 5317 genes, 1.9%	0.00178751
primary metabolic process	803 out of 1090 genes, 73.7%	3727 out of 5317 genes, 70.1%	0.00201363
lipid oxidation	40 out of 1090 genes, 3.7%	127 out of 5317 genes, 2.4%	0.00209327
multi-organism process	191 out of 1090 genes, 17.5%	782 out of 5317 genes, 14.7%	0.00218085
aromatic compound biosynthetic process	193 out of 1090 genes, 17.7%	793 out of 5317 genes, 14.9%	0.00246465
hydrogen peroxide metabolic process	32 out of 1090 genes, 2.9%	97 out of 5317 genes, 1.8%	0.00251377
purine nucleotide biosynthetic process	34 out of 1090 genes, 3.1%	105 out of 5317 genes, 2.0%	0.0026534
acetyl-CoA biosynthetic process	8 out of 1090 genes, 0.7%	14 out of 5317 genes, 0.3%	0.00279171
hydrogen transport	18 out of 1090 genes, 1.7%	46 out of 5317 genes, 0.9%	0.00282058
proton transport	18 out of 1090 genes, 1.7%	46 out of 5317 genes, 0.9%	0.00282058
energy coupled proton transport, down electrochemical gradient	12 out of 1090 genes, 1.1%	26 out of 5317 genes, 0.5%	0.00284781
ATP synthesis coupled proton transport	12 out of 1090 genes, 1.1%	26 out of 5317 genes, 0.5%	0.00284781
cofactor metabolic process	103 out of 1090 genes, 9.4%	394 out of 5317 genes, 7.4%	0.00296364
nucleoside biosynthetic process	27 out of 1090 genes, 2.5%	79 out of 5317 genes, 1.5%	0.0030353
ribonucleoside biosynthetic process	27 out of 1090 genes, 2.5%	79 out of 5317 genes, 1.5%	0.0030353
protein complex subunit organization	115 out of 1090 genes, 10.6%	447 out of 5317 genes, 8.4%	0.00308745
calcium ion transport	33 out of 1090 genes, 3.0%	102 out of 5317 genes, 1.9%	0.00309252
cysteine biosynthetic process	58 out of 1090 genes, 5.3%	203 out of 5317 genes, 3.8%	0.00324009
reactive oxygen species metabolic process	37 out of 1090 genes, 3.4%	118 out of 5317 genes, 2.2%	0.00329324
jasmonic acid metabolic process	25 out of 1090 genes, 2.3%	72 out of 5317 genes, 1.4%	0.00335385
protein glutathionylation	6 out of 1090 genes, 0.6%	9 out of 5317 genes, 0.2%	0.00347308
coenzyme metabolic process	91 out of 1090 genes, 8.3%	344 out of 5317 genes, 6.5%	0.00356422
indole-containing compound biosynthetic process	34 out of 1090 genes, 3.1%	107 out of 5317 genes, 2.0%	0.0037401
indole-containing compound metabolic process	36 out of 1090 genes, 3.3%	115 out of 5317 genes, 2.2%	0.00383064
response to nutrient levels	37 out of 1090 genes, 3.4%	119 out of 5317 genes, 2.2%	0.00386103
cellular nitrogen compound biosynthetic process	177 out of 1090 genes, 16.2%	728 out of 5317 genes, 13.7%	0.0039841
organic acid catabolic process	79 out of 1090 genes, 7.2%	294 out of 5317 genes, 5.5%	0.00416858
carboxylic acid catabolic process	79 out of 1090 genes, 7.2%	294 out of 5317 genes, 5.5%	0.00416858
S-glycoside biosynthetic process	43 out of 1090 genes, 3.9%	144 out of 5317 genes, 2.7%	0.00446277
glycosinolate biosynthetic process	43 out of 1090 genes, 3.9%	144 out of 5317 genes, 2.7%	0.00446277
glucosinolate biosynthetic process	43 out of 1090 genes, 3.9%	144 out of 5317 genes, 2.7%	0.00446277
aromatic amino acid family metabolic process	52 out of 1090 genes, 4.8%	181 out of 5317 genes, 3.4%	0.00457047
thioester biosynthetic process	8 out of 1090 genes, 0.7%	15 out of 5317 genes, 0.3%	0.00491705
acyl-CoA biosynthetic process	8 out of 1090 genes, 0.7%	15 out of 5317 genes, 0.3%	0.00491705
ion transmembrane transport	25 out of 1090 genes, 2.3%	74 out of 5317 genes, 1.4%	0.0050548
fatty acid biosynthetic process	32 out of 1090 genes, 2.9%	101 out of 5317 genes, 1.9%	0.00507468
response to bacterium	91 out of 1090 genes, 8.3%	348 out of 5317 genes, 6.5%	0.00507726
adenosine salvage	5 out of 1090 genes, 0.5%	7 out of 5317 genes, 0.1%	0.00520341
glycine biosynthetic process from serine	5 out of 1090 genes, 0.5%	7 out of 5317 genes, 0.1%	0.00520341
adenosine metabolic process	5 out of 1090 genes, 0.5%	7 out of 5317 genes, 0.1%	0.00520341
adenosine biosynthetic process	5 out of 1090 genes, 0.5%	7 out of 5317 genes, 0.1%	0.00520341
response to trehalose-6-phosphate stimulus	5 out of 1090 genes, 0.5%	7 out of 5317 genes, 0.1%	0.00520341
indoleacetic acid metabolic process	30 out of 1090 genes, 2.8%	94 out of 5317 genes, 1.8%	0.00582585
indoleacetic acid biosynthetic process	30 out of 1090 genes, 2.8%	94 out of 5317 genes, 1.8%	0.00582585
auxin biosynthetic process	31 out of 1090 genes, 2.8%	98 out of 5317 genes, 1.8%	0.00591273
proteasomal ubiquitin-dependent protein catabolic process	34 out of 1090 genes, 3.1%	110 out of 5317 genes, 2.1%	0.00606649
response to cyclopentenone	18 out of 1090 genes, 1.7%	49 out of 5317 genes, 0.9%	0.00620136
acyl-CoA metabolic process	22 out of 1090 genes, 2.0%	64 out of 5317 genes, 1.2%	0.00657851
thioester metabolic process	22 out of 1090 genes, 2.0%	64 out of 5317 genes, 1.2%	0.00657851
small molecule catabolic process	79 out of 1090 genes, 7.2%	299 out of 5317 genes, 5.6%	0.00664632
single-organism catabolic process	79 out of 1090 genes, 7.2%	299 out of 5317 genes, 5.6%	0.00664632
aerobic respiration	28 out of 1090 genes, 2.6%	87 out of 5317 genes, 1.6%	0.00667311
fatty acid beta-oxidation	37 out of 1090 genes, 3.4%	123 out of 5317 genes, 2.3%	0.00703828
fatty acid oxidation	37 out of 1090 genes, 3.4%	123 out of 5317 genes, 2.3%	0.00703828
cellular response to nutrient levels	35 out of 1090 genes, 3.2%	115 out of 5317 genes, 2.2%	0.00707395
organic cyclic compound biosynthetic process	218 out of 1090 genes, 20.0%	926 out of 5317 genes, 17.4%	0.00712326
cysteine metabolic process	58 out of 1090 genes, 5.3%	210 out of 5317 genes, 3.9%	0.00717986
nitrate metabolic process	6 out of 1090 genes, 0.6%	10 out of 5317 genes, 0.2%	0.00718387
nitrate assimilation	6 out of 1090 genes, 0.6%	10 out of 5317 genes, 0.2%	0.00718387
regulation of protein complex disassembly	6 out of 1090 genes, 0.6%	10 out of 5317 genes, 0.2%	0.00718387
reactive nitrogen species metabolic process	6 out of 1090 genes, 0.6%	10 out of 5317 genes, 0.2%	0.00718387
nitrogen compound metabolic process	445 out of 1090 genes, 40.8%	1999 out of 5317 genes, 37.6%	0.0076356
cellular response to salt stress	7 out of 1090 genes, 0.6%	13 out of 5317 genes, 0.2%	0.00799516
S-glycoside metabolic process	47 out of 1090 genes, 4.3%	165 out of 5317 genes, 3.1%	0.00809024
glycosinolate metabolic process	47 out of 1090 genes, 4.3%	165 out of 5317 genes, 3.1%	0.00809024
glucosinolate metabolic process	47 out of 1090 genes, 4.3%	165 out of 5317 genes, 3.1%	0.00809024
cellular respiration	33 out of 1090 genes, 3.0%	108 out of 5317 genes, 2.0%	0.0082156
coumarin metabolic process	19 out of 1090 genes, 1.7%	54 out of 5317 genes, 1.0%	0.00847122
coumarin biosynthetic process	19 out of 1090 genes, 1.7%	54 out of 5317 genes, 1.0%	0.00847122
nucleologenesis	3 out of 1090 genes, 0.3%	3 out of 5317 genes, 0.1%	0.00859663
regulation of microtubule depolymerization	3 out of 1090 genes, 0.3%	3 out of 5317 genes, 0.1%	0.00859663
positive regulation of microtubule depolymerization	3 out of 1090 genes, 0.3%	3 out of 5317 genes, 0.1%	0.00859663
regulation of stomatal closure	3 out of 1090 genes, 0.3%	3 out of 5317 genes, 0.1%	0.00859663
positive regulation of protein depolymerization	3 out of 1090 genes, 0.3%	3 out of 5317 genes, 0.1%	0.00859663
oxidoreduction coenzyme metabolic process	63 out of 1090 genes, 5.8%	233 out of 5317 genes, 4.4%	0.00862446
vacuole organization	20 out of 1090 genes, 1.8%	58 out of 5317 genes, 1.1%	0.0089906
heterocycle biosynthetic process	171 out of 1090 genes, 15.7%	715 out of 5317 genes, 13.4%	0.00935253
acetyl-CoA metabolic process	21 out of 1090 genes, 1.9%	62 out of 5317 genes, 1.2%	0.00943935
ATP biosynthetic process	15 out of 1090 genes, 1.4%	40 out of 5317 genes, 0.8%	0.00972052
hormone metabolic process	52 out of 1090 genes, 4.8%	188 out of 5317 genes, 3.5%	0.0102568
purine nucleoside triphosphate biosynthetic process	16 out of 1090 genes, 1.5%	44 out of 5317 genes, 0.8%	0.0107119
ribonucleoside triphosphate biosynthetic process	16 out of 1090 genes, 1.5%	44 out of 5317 genes, 0.8%	0.0107119
purine ribonucleoside triphosphate biosynthetic process	16 out of 1090 genes, 1.5%	44 out of 5317 genes, 0.8%	0.0107119
purine ribonucleoside salvage	5 out of 1090 genes, 0.5%	8 out of 5317 genes, 0.2%	0.0115414
nucleoside salvage	5 out of 1090 genes, 0.5%	8 out of 5317 genes, 0.2%	0.0115414
response to organophosphorus	5 out of 1090 genes, 0.5%	8 out of 5317 genes, 0.2%	0.0115414
response to copper ion	5 out of 1090 genes, 0.5%	8 out of 5317 genes, 0.2%	0.0115414
response to herbivore	5 out of 1090 genes, 0.5%	8 out of 5317 genes, 0.2%	0.0115414
macromolecular complex subunit organization	119 out of 1090 genes, 10.9%	483 out of 5317 genes, 9.1%	0.0117241
carbohydrate biosynthetic process	148 out of 1090 genes, 13.6%	615 out of 5317 genes, 11.6%	0.0123911
alpha-amino acid catabolic process	43 out of 1090 genes, 3.9%	152 out of 5317 genes, 2.9%	0.0124588
organonitrogen compound catabolic process	93 out of 1090 genes, 8.5%	368 out of 5317 genes, 6.9%	0.0125282
cellular response to inorganic substance	8 out of 1090 genes, 0.7%	17 out of 5317 genes, 0.3%	0.0125766
cellular response to metal ion	8 out of 1090 genes, 0.7%	17 out of 5317 genes, 0.3%	0.0125766
transmembrane transport	52 out of 1090 genes, 4.8%	190 out of 5317 genes, 3.6%	0.0126907
glutamine family amino acid metabolic process	19 out of 1090 genes, 1.7%	56 out of 5317 genes, 1.1%	0.0129438
cellular response to osmotic stress	7 out of 1090 genes, 0.6%	14 out of 5317 genes, 0.3%	0.0131986
purine-containing compound metabolic process	64 out of 1090 genes, 5.9%	242 out of 5317 genes, 4.6%	0.0135039
defense response to bacterium	74 out of 1090 genes, 6.8%	286 out of 5317 genes, 5.4%	0.0141812
lipid metabolic process	161 out of 1090 genes, 14.8%	677 out of 5317 genes, 12.7%	0.0144087
lipid biosynthetic process	108 out of 1090 genes, 9.9%	437 out of 5317 genes, 8.2%	0.0146362
chemical homeostasis	32 out of 1090 genes, 2.9%	108 out of 5317 genes, 2.0%	0.0146964
cellular hormone metabolic process	30 out of 1090 genes, 2.8%	100 out of 5317 genes, 1.9%	0.0149099
response to heat	60 out of 1090 genes, 5.5%	226 out of 5317 genes, 4.3%	0.0151549
plant-type cell wall cellulose metabolic process	12 out of 1090 genes, 1.1%	31 out of 5317 genes, 0.6%	0.0151558
response to fungus	63 out of 1090 genes, 5.8%	239 out of 5317 genes, 4.5%	0.0152257
cellular amino acid catabolic process	44 out of 1090 genes, 4.0%	158 out of 5317 genes, 3.0%	0.0153517
cellular lipid metabolic process	132 out of 1090 genes, 12.1%	546 out of 5317 genes, 10.3%	0.0154022
pyruvate metabolic process	43 out of 1090 genes, 3.9%	154 out of 5317 genes, 2.9%	0.0156955
lipoate metabolic process	15 out of 1090 genes, 1.4%	42 out of 5317 genes, 0.8%	0.0158498
purine ribonucleoside metabolic process	51 out of 1090 genes, 4.7%	188 out of 5317 genes, 3.5%	0.015999
root hair elongation	42 out of 1090 genes, 3.9%	150 out of 5317 genes, 2.8%	0.0160397
amine metabolic process	72 out of 1090 genes, 6.6%	279 out of 5317 genes, 5.2%	0.016385
lipid modification	40 out of 1090 genes, 3.7%	142 out of 5317 genes, 2.7%	0.0167256
nucleoside triphosphate biosynthetic process	16 out of 1090 genes, 1.5%	46 out of 5317 genes, 0.9%	0.0169189
response to extracellular stimulus	39 out of 1090 genes, 3.6%	138 out of 5317 genes, 2.6%	0.0170651
isopentenyl diphosphate biosynthetic process, mevalonate-independent pathway	41 out of 1090 genes, 3.8%	147 out of 5317 genes, 2.8%	0.0183661
glyceraldehyde-3-phosphate metabolic process	41 out of 1090 genes, 3.8%	147 out of 5317 genes, 2.8%	0.0183661
'de novo' IMP biosynthetic process	4 out of 1090 genes, 0.4%	6 out of 5317 genes, 0.1%	0.0184848
response to microbial phytotoxin	4 out of 1090 genes, 0.4%	6 out of 5317 genes, 0.1%	0.0184848
auxin homeostasis	4 out of 1090 genes, 0.4%	6 out of 5317 genes, 0.1%	0.0184848
regulation of symbiosis, encompassing mutualism through parasitism	4 out of 1090 genes, 0.4%	6 out of 5317 genes, 0.1%	0.0184848
stamen morphogenesis	4 out of 1090 genes, 0.4%	6 out of 5317 genes, 0.1%	0.0184848
stamen formation	4 out of 1090 genes, 0.4%	6 out of 5317 genes, 0.1%	0.0184848
tricarboxylic acid cycle	14 out of 1090 genes, 1.3%	39 out of 5317 genes, 0.7%	0.0185651
plasma membrane ATP synthesis coupled proton transport	8 out of 1090 genes, 0.7%	18 out of 5317 genes, 0.3%	0.0186483
heat acclimation	19 out of 1090 genes, 1.7%	58 out of 5317 genes, 1.1%	0.0191019
cellular biogenic amine metabolic process	39 out of 1090 genes, 3.6%	139 out of 5317 genes, 2.6%	0.0191812
cellular amine metabolic process	39 out of 1090 genes, 3.6%	139 out of 5317 genes, 2.6%	0.0191812
cellular response to stimulus	247 out of 1090 genes, 22.7%	1082 out of 5317 genes, 20.3%	0.0193376
purine nucleoside metabolic process	51 out of 1090 genes, 4.7%	190 out of 5317 genes, 3.6%	0.0195259
coenzyme biosynthetic process	37 out of 1090 genes, 3.4%	131 out of 5317 genes, 2.5%	0.0199887
isopentenyl diphosphate biosynthetic process	42 out of 1090 genes, 3.9%	152 out of 5317 genes, 2.9%	0.0200589
isopentenyl diphosphate metabolic process	42 out of 1090 genes, 3.9%	152 out of 5317 genes, 2.9%	0.0200589
glycine metabolic process	22 out of 1090 genes, 2.0%	70 out of 5317 genes, 1.3%	0.0201244
response to symbiotic fungus	10 out of 1090 genes, 0.9%	25 out of 5317 genes, 0.5%	0.02022
nucleobase-containing small molecule metabolic process	150 out of 1090 genes, 13.8%	633 out of 5317 genes, 11.9%	0.0203718
nucleotide phosphorylation	7 out of 1090 genes, 0.6%	15 out of 5317 genes, 0.3%	0.020445
purine nucleotide metabolic process	59 out of 1090 genes, 5.4%	225 out of 5317 genes, 4.2%	0.0204988
cellular component assembly	117 out of 1090 genes, 10.7%	483 out of 5317 genes, 9.1%	0.0207591
translation	88 out of 1090 genes, 8.1%	353 out of 5317 genes, 6.6%	0.0211324
cellular homeostasis	44 out of 1090 genes, 4.0%	161 out of 5317 genes, 3.0%	0.0212562
D-ribose metabolic process	5 out of 1090 genes, 0.5%	9 out of 5317 genes, 0.2%	0.0216269
glycine biosynthetic process	5 out of 1090 genes, 0.5%	9 out of 5317 genes, 0.2%	0.0216269
thiamine biosynthetic process	5 out of 1090 genes, 0.5%	9 out of 5317 genes, 0.2%	0.0216269
thiamine-containing compound biosynthetic process	5 out of 1090 genes, 0.5%	9 out of 5317 genes, 0.2%	0.0216269
nitrogen cycle metabolic process	6 out of 1090 genes, 0.6%	12 out of 5317 genes, 0.2%	0.0217046
response to water stimulus	47 out of 1090 genes, 4.3%	174 out of 5317 genes, 3.3%	0.0217757
amine catabolic process	32 out of 1090 genes, 2.9%	111 out of 5317 genes, 2.1%	0.0218844
cellular biogenic amine catabolic process	31 out of 1090 genes, 2.8%	107 out of 5317 genes, 2.0%	0.0222233
response to water deprivation	46 out of 1090 genes, 4.2%	170 out of 5317 genes, 3.2%	0.0223676
transition metal ion transport	24 out of 1090 genes, 2.2%	79 out of 5317 genes, 1.5%	0.0237352
cellular response to extracellular stimulus	37 out of 1090 genes, 3.4%	133 out of 5317 genes, 2.5%	0.0251892
cellular response to external stimulus	37 out of 1090 genes, 3.4%	133 out of 5317 genes, 2.5%	0.0251892
developmental cell growth	48 out of 1090 genes, 4.4%	180 out of 5317 genes, 3.4%	0.0257749
nucleolus organization	8 out of 1090 genes, 0.7%	19 out of 5317 genes, 0.4%	0.0265551
secretion by cell	8 out of 1090 genes, 0.7%	19 out of 5317 genes, 0.4%	0.0265551
secretion	8 out of 1090 genes, 0.7%	19 out of 5317 genes, 0.4%	0.0265551
homeostatic process	53 out of 1090 genes, 4.9%	202 out of 5317 genes, 3.8%	0.0268063
lipid catabolic process	43 out of 1090 genes, 3.9%	159 out of 5317 genes, 3.0%	0.0268286
unsaturated fatty acid biosynthetic process	18 out of 1090 genes, 1.7%	56 out of 5317 genes, 1.1%	0.0269098
unsaturated fatty acid metabolic process	18 out of 1090 genes, 1.7%	56 out of 5317 genes, 1.1%	0.0269098
response to symbiont	10 out of 1090 genes, 0.9%	26 out of 5317 genes, 0.5%	0.0269804
cellular component biogenesis	172 out of 1090 genes, 15.8%	740 out of 5317 genes, 13.9%	0.0271113
methylglyoxal metabolic process	20 out of 1090 genes, 1.8%	64 out of 5317 genes, 1.2%	0.0275658
aldehyde catabolic process	20 out of 1090 genes, 1.8%	64 out of 5317 genes, 1.2%	0.0275658
methylglyoxal catabolic process	20 out of 1090 genes, 1.8%	64 out of 5317 genes, 1.2%	0.0275658
cellular component organization	365 out of 1090 genes, 33.5%	1651 out of 5317 genes, 31.1%	0.0283924
auxin metabolic process	31 out of 1090 genes, 2.8%	109 out of 5317 genes, 2.1%	0.0285964
regulation of translational termination	3 out of 1090 genes, 0.3%	4 out of 5317 genes, 0.1%	0.0291111
translational frameshifting	3 out of 1090 genes, 0.3%	4 out of 5317 genes, 0.1%	0.0291111
glutamate biosynthetic process	3 out of 1090 genes, 0.3%	4 out of 5317 genes, 0.1%	0.0291111
peptidyl-lysine modification to hypusine	3 out of 1090 genes, 0.3%	4 out of 5317 genes, 0.1%	0.0291111
indole phytoalexin biosynthetic process	3 out of 1090 genes, 0.3%	4 out of 5317 genes, 0.1%	0.0291111
shikimate biosynthetic process	3 out of 1090 genes, 0.3%	4 out of 5317 genes, 0.1%	0.0291111
positive regulation of translational elongation	3 out of 1090 genes, 0.3%	4 out of 5317 genes, 0.1%	0.0291111
positive regulation of translational termination	3 out of 1090 genes, 0.3%	4 out of 5317 genes, 0.1%	0.0291111
indole phytoalexin metabolic process	3 out of 1090 genes, 0.3%	4 out of 5317 genes, 0.1%	0.0291111
hypusine metabolic process	3 out of 1090 genes, 0.3%	4 out of 5317 genes, 0.1%	0.0291111
phytoalexin metabolic process	3 out of 1090 genes, 0.3%	4 out of 5317 genes, 0.1%	0.0291111
phytoalexin biosynthetic process	3 out of 1090 genes, 0.3%	4 out of 5317 genes, 0.1%	0.0291111
malonyl-CoA metabolic process	3 out of 1090 genes, 0.3%	4 out of 5317 genes, 0.1%	0.0291111
malonyl-CoA biosynthetic process	3 out of 1090 genes, 0.3%	4 out of 5317 genes, 0.1%	0.0291111
nucleoside phosphate metabolic process	143 out of 1090 genes, 13.1%	608 out of 5317 genes, 11.4%	0.0296081
nucleotide metabolic process	143 out of 1090 genes, 13.1%	608 out of 5317 genes, 11.4%	0.0296081
glutamine family amino acid biosynthetic process	11 out of 1090 genes, 1.0%	30 out of 5317 genes, 0.6%	0.0299672
response to molecule of fungal origin	7 out of 1090 genes, 0.6%	16 out of 5317 genes, 0.3%	0.0300554
cellular component organization or biogenesis	398 out of 1090 genes, 36.5%	1811 out of 5317 genes, 34.1%	0.0303594
fatty acid catabolic process	38 out of 1090 genes, 3.5%	139 out of 5317 genes, 2.6%	0.0306058
ribonucleoside metabolic process	53 out of 1090 genes, 4.9%	204 out of 5317 genes, 3.8%	0.0319669
vacuolar transport	31 out of 1090 genes, 2.8%	110 out of 5317 genes, 2.1%	0.0322707
cellular response to starvation	31 out of 1090 genes, 2.8%	110 out of 5317 genes, 2.1%	0.0322707
malate metabolic process	6 out of 1090 genes, 0.6%	13 out of 5317 genes, 0.2%	0.0334556
transport	305 out of 1090 genes, 28.0%	1370 out of 5317 genes, 25.8%	0.0337467
defense response	151 out of 1090 genes, 13.9%	648 out of 5317 genes, 12.2%	0.0346312
energy coupled proton transmembrane transport, against electrochemical gradient	10 out of 1090 genes, 0.9%	27 out of 5317 genes, 0.5%	0.0352094
ATP hydrolysis coupled proton transport	10 out of 1090 genes, 0.9%	27 out of 5317 genes, 0.5%	0.0352094
thiamine metabolic process	5 out of 1090 genes, 0.5%	10 out of 5317 genes, 0.2%	0.0360699
protein sumoylation	5 out of 1090 genes, 0.5%	10 out of 5317 genes, 0.2%	0.0360699
thiamine-containing compound metabolic process	5 out of 1090 genes, 0.5%	10 out of 5317 genes, 0.2%	0.0360699
purine ribonucleotide metabolic process	49 out of 1090 genes, 4.5%	188 out of 5317 genes, 3.5%	0.0361362
peptidyl-lysine modification	4 out of 1090 genes, 0.4%	7 out of 5317 genes, 0.1%	0.0361932
protein metabolic process	394 out of 1090 genes, 36.1%	1798 out of 5317 genes, 33.8%	0.0372443
phytosteroid biosynthetic process	21 out of 1090 genes, 1.9%	70 out of 5317 genes, 1.3%	0.0376413
brassinosteroid biosynthetic process	21 out of 1090 genes, 1.9%	70 out of 5317 genes, 1.3%	0.0376413
monocarboxylic acid catabolic process	38 out of 1090 genes, 3.5%	141 out of 5317 genes, 2.7%	0.0376703
cellular modified amino acid metabolic process	29 out of 1090 genes, 2.7%	103 out of 5317 genes, 1.9%	0.0379331
protein targeting to vacuole	29 out of 1090 genes, 2.7%	103 out of 5317 genes, 1.9%	0.0379331
protein localization to vacuole	29 out of 1090 genes, 2.7%	103 out of 5317 genes, 1.9%	0.0379331
establishment of protein localization to vacuole	29 out of 1090 genes, 2.7%	103 out of 5317 genes, 1.9%	0.0379331
one-carbon metabolic process	11 out of 1090 genes, 1.0%	31 out of 5317 genes, 0.6%	0.0381136
response to iron ion	11 out of 1090 genes, 1.0%	31 out of 5317 genes, 0.6%	0.0381136
cellular response to oxygen-containing compound	93 out of 1090 genes, 8.5%	385 out of 5317 genes, 7.2%	0.0394152
cation homeostasis	26 out of 1090 genes, 2.4%	91 out of 5317 genes, 1.7%	0.0402942
response to starvation	31 out of 1090 genes, 2.8%	112 out of 5317 genes, 2.1%	0.0406888
ribonucleotide biosynthetic process	47 out of 1090 genes, 4.3%	181 out of 5317 genes, 3.4%	0.0419488
ribose phosphate biosynthetic process	47 out of 1090 genes, 4.3%	181 out of 5317 genes, 3.4%	0.0419488
cofactor biosynthetic process	47 out of 1090 genes, 4.3%	181 out of 5317 genes, 3.4%	0.0419488
acetate metabolic process	2 out of 1090 genes, 0.2%	2 out of 5317 genes, 0.0%	0.0419955
pyrimidine nucleobase catabolic process	2 out of 1090 genes, 0.2%	2 out of 5317 genes, 0.0%	0.0419955
uracil catabolic process	2 out of 1090 genes, 0.2%	2 out of 5317 genes, 0.0%	0.0419955
tyrosine catabolic process	2 out of 1090 genes, 0.2%	2 out of 5317 genes, 0.0%	0.0419955
icosanoid metabolic process	2 out of 1090 genes, 0.2%	2 out of 5317 genes, 0.0%	0.0419955
tricarboxylic acid transport	2 out of 1090 genes, 0.2%	2 out of 5317 genes, 0.0%	0.0419955
response to herbicide	2 out of 1090 genes, 0.2%	2 out of 5317 genes, 0.0%	0.0419955
indole glucosinolate biosynthetic process	2 out of 1090 genes, 0.2%	2 out of 5317 genes, 0.0%	0.0419955
camalexin biosynthetic process	2 out of 1090 genes, 0.2%	2 out of 5317 genes, 0.0%	0.0419955
establishment or maintenance of transmembrane electrochemical gradient	2 out of 1090 genes, 0.2%	2 out of 5317 genes, 0.0%	0.0419955
tricarboxylic acid transmembrane transport	2 out of 1090 genes, 0.2%	2 out of 5317 genes, 0.0%	0.0419955
cellular response to potassium ion starvation	2 out of 1090 genes, 0.2%	2 out of 5317 genes, 0.0%	0.0419955
camalexin metabolic process	2 out of 1090 genes, 0.2%	2 out of 5317 genes, 0.0%	0.0419955
cellular response to copper ion	2 out of 1090 genes, 0.2%	2 out of 5317 genes, 0.0%	0.0419955
priming of cellular response to stress	2 out of 1090 genes, 0.2%	2 out of 5317 genes, 0.0%	0.0419955
fatty acid derivative metabolic process	2 out of 1090 genes, 0.2%	2 out of 5317 genes, 0.0%	0.0419955
regulation of translational elongation	7 out of 1090 genes, 0.6%	17 out of 5317 genes, 0.3%	0.0422905
iron ion transport	14 out of 1090 genes, 1.3%	43 out of 5317 genes, 0.8%	0.0430398
aromatic amino acid family catabolic process	21 out of 1090 genes, 1.9%	71 out of 5317 genes, 1.3%	0.0434995
organophosphate metabolic process	180 out of 1090 genes, 16.5%	788 out of 5317 genes, 14.8%	0.0441091
lactate metabolic process	19 out of 1090 genes, 1.7%	63 out of 5317 genes, 1.2%	0.0442446
methylglyoxal catabolic process to D-lactate	19 out of 1090 genes, 1.7%	63 out of 5317 genes, 1.2%	0.0442446
vitamin metabolic process	26 out of 1090 genes, 2.4%	92 out of 5317 genes, 1.7%	0.0456176
monovalent inorganic cation transport	26 out of 1090 genes, 2.4%	92 out of 5317 genes, 1.7%	0.0456176
response to hormone stimulus	132 out of 1090 genes, 12.1%	566 out of 5317 genes, 10.6%	0.0456338
response to high light intensity	46 out of 1090 genes, 4.2%	178 out of 5317 genes, 3.3%	0.0471841
energy derivation by oxidation of organic compounds	33 out of 1090 genes, 3.0%	122 out of 5317 genes, 2.3%	0.0479441
establishment of localization	311 out of 1090 genes, 28.5%	1409 out of 5317 genes, 26.5%	0.0484038
response to alcohol	66 out of 1090 genes, 6.1%	267 out of 5317 genes, 5.0%	0.0492519
cellular response to iron ion starvation	12 out of 1090 genes, 1.1%	36 out of 5317 genes, 0.7%	0.0495683
response to nitrate	27 out of 1090 genes, 2.5%	97 out of 5317 genes, 1.8%	0.0502394
cell wall pectin metabolic process	13 out of 1090 genes, 1.2%	40 out of 5317 genes, 0.8%	0.0508485
response to ozone	9 out of 1090 genes, 0.8%	25 out of 5317 genes, 0.5%	0.0533154
cellular chemical homeostasis	24 out of 1090 genes, 2.2%	85 out of 5317 genes, 1.6%	0.0538075
response to jasmonic acid stimulus	44 out of 1090 genes, 4.0%	171 out of 5317 genes, 3.2%	0.0547373
response to lipid	71 out of 1090 genes, 6.5%	291 out of 5317 genes, 5.5%	0.0547459
detection of abiotic stimulus	5 out of 1090 genes, 0.5%	11 out of 5317 genes, 0.2%	0.0552202
purine-containing compound salvage	5 out of 1090 genes, 0.5%	11 out of 5317 genes, 0.2%	0.0552202
response to abscisic acid stimulus	60 out of 1090 genes, 5.5%	242 out of 5317 genes, 4.6%	0.0558005
phytosteroid metabolic process	21 out of 1090 genes, 1.9%	73 out of 5317 genes, 1.4%	0.0571519
brassinosteroid metabolic process	21 out of 1090 genes, 1.9%	73 out of 5317 genes, 1.4%	0.0571519
ion homeostasis	26 out of 1090 genes, 2.4%	94 out of 5317 genes, 1.8%	0.0577787
cellular response to abiotic stimulus	19 out of 1090 genes, 1.7%	65 out of 5317 genes, 1.2%	0.0590868
phenylpropanoid metabolic process	44 out of 1090 genes, 4.0%	172 out of 5317 genes, 3.2%	0.0595166
response to external stimulus	80 out of 1090 genes, 7.3%	333 out of 5317 genes, 6.3%	0.0595167
phospholipid metabolic process	53 out of 1090 genes, 4.9%	212 out of 5317 genes, 4.0%	0.0606813
vesicle docking involved in exocytosis	4 out of 1090 genes, 0.4%	8 out of 5317 genes, 0.2%	0.060845
response to mannitol stimulus	4 out of 1090 genes, 0.4%	8 out of 5317 genes, 0.2%	0.060845
chorismate metabolic process	4 out of 1090 genes, 0.4%	8 out of 5317 genes, 0.2%	0.060845
response to endogenous stimulus	141 out of 1090 genes, 12.9%	614 out of 5317 genes, 11.5%	0.0612654
phospholipid biosynthetic process	48 out of 1090 genes, 4.4%	190 out of 5317 genes, 3.6%	0.061378
galacturonan metabolic process	14 out of 1090 genes, 1.3%	45 out of 5317 genes, 0.8%	0.0613802
pectin metabolic process	14 out of 1090 genes, 1.3%	45 out of 5317 genes, 0.8%	0.0613802
oxaloacetate metabolic process	3 out of 1090 genes, 0.3%	5 out of 5317 genes, 0.1%	0.0617458
valyl-tRNA aminoacylation	3 out of 1090 genes, 0.3%	5 out of 5317 genes, 0.1%	0.0617458
arginine catabolic process	3 out of 1090 genes, 0.3%	5 out of 5317 genes, 0.1%	0.0617458
induced systemic resistance	3 out of 1090 genes, 0.3%	5 out of 5317 genes, 0.1%	0.0617458
drought recovery	3 out of 1090 genes, 0.3%	5 out of 5317 genes, 0.1%	0.0617458
glucose 1-phosphate metabolic process	3 out of 1090 genes, 0.3%	5 out of 5317 genes, 0.1%	0.0617458
ammonia assimilation cycle	3 out of 1090 genes, 0.3%	5 out of 5317 genes, 0.1%	0.0617458
pyrimidine-containing compound catabolic process	3 out of 1090 genes, 0.3%	5 out of 5317 genes, 0.1%	0.0617458
cellular lipid catabolic process	40 out of 1090 genes, 3.7%	155 out of 5317 genes, 2.9%	0.062202
organophosphate biosynthetic process	121 out of 1090 genes, 11.1%	522 out of 5317 genes, 9.8%	0.0631968
nitrate transport	26 out of 1090 genes, 2.4%	95 out of 5317 genes, 1.8%	0.0646561
single-organism cellular process	597 out of 1090 genes, 54.8%	2802 out of 5317 genes, 52.7%	0.0664162
chlorophyll metabolic process	25 out of 1090 genes, 2.3%	91 out of 5317 genes, 1.7%	0.0664164
dicarboxylic acid biosynthetic process	6 out of 1090 genes, 0.6%	15 out of 5317 genes, 0.3%	0.0674506
cellular response to iron ion	6 out of 1090 genes, 0.6%	15 out of 5317 genes, 0.3%	0.0674506
nucleotide biosynthetic process	70 out of 1090 genes, 6.4%	290 out of 5317 genes, 5.5%	0.0683213
cell growth	70 out of 1090 genes, 6.4%	290 out of 5317 genes, 5.5%	0.0683213
nucleoside phosphate biosynthetic process	70 out of 1090 genes, 6.4%	290 out of 5317 genes, 5.5%	0.0683213
glycine catabolic process	18 out of 1090 genes, 1.7%	62 out of 5317 genes, 1.2%	0.0688976
isoprenoid biosynthetic process	58 out of 1090 genes, 5.3%	237 out of 5317 genes, 4.5%	0.0732167
nucleoside metabolic process	53 out of 1090 genes, 4.9%	215 out of 5317 genes, 4.0%	0.0752894
oligosaccharide metabolic process	34 out of 1090 genes, 3.1%	131 out of 5317 genes, 2.5%	0.0754421
phenylpropanoid biosynthetic process	34 out of 1090 genes, 3.1%	131 out of 5317 genes, 2.5%	0.0754421
growth	74 out of 1090 genes, 6.8%	310 out of 5317 genes, 5.8%	0.0763469
defense response to insect	5 out of 1090 genes, 0.5%	12 out of 5317 genes, 0.2%	0.0791599
protein secretion	5 out of 1090 genes, 0.5%	12 out of 5317 genes, 0.2%	0.0791599
galactose metabolic process	8 out of 1090 genes, 0.7%	23 out of 5317 genes, 0.4%	0.0802566
cellular ion homeostasis	22 out of 1090 genes, 2.0%	80 out of 5317 genes, 1.5%	0.0806533
cellular cation homeostasis	22 out of 1090 genes, 2.0%	80 out of 5317 genes, 1.5%	0.0806533
isoprenoid metabolic process	59 out of 1090 genes, 5.4%	243 out of 5317 genes, 4.6%	0.0808004
pyridine-containing compound metabolic process	46 out of 1090 genes, 4.2%	185 out of 5317 genes, 3.5%	0.0823214
steroid metabolic process	34 out of 1090 genes, 3.1%	132 out of 5317 genes, 2.5%	0.0824355
plant-type cell wall organization or biogenesis	50 out of 1090 genes, 4.6%	203 out of 5317 genes, 3.8%	0.083158
regulation of cell growth	13 out of 1090 genes, 1.2%	43 out of 5317 genes, 0.8%	0.0852106
polyamine catabolic process	12 out of 1090 genes, 1.1%	39 out of 5317 genes, 0.7%	0.0856965
porphyrin-containing compound metabolic process	27 out of 1090 genes, 2.5%	102 out of 5317 genes, 1.9%	0.0859186
tetrapyrrole metabolic process	27 out of 1090 genes, 2.5%	102 out of 5317 genes, 1.9%	0.0859186
anion transport	49 out of 1090 genes, 4.5%	199 out of 5317 genes, 3.7%	0.0859738
tryptophan catabolic process	19 out of 1090 genes, 1.7%	68 out of 5317 genes, 1.3%	0.0873047
indolalkylamine catabolic process	19 out of 1090 genes, 1.7%	68 out of 5317 genes, 1.3%	0.0873047
inorganic anion transport	32 out of 1090 genes, 2.9%	124 out of 5317 genes, 2.3%	0.0880633
ribonucleotide metabolic process	69 out of 1090 genes, 6.3%	290 out of 5317 genes, 5.5%	0.0894924
ribose phosphate metabolic process	69 out of 1090 genes, 6.3%	290 out of 5317 genes, 5.5%	0.0894924
protein polymerization	6 out of 1090 genes, 0.6%	16 out of 5317 genes, 0.3%	0.0898878
regulation of hormone levels	63 out of 1090 genes, 5.8%	263 out of 5317 genes, 4.9%	0.0909687
exocytosis	4 out of 1090 genes, 0.4%	9 out of 5317 genes, 0.2%	0.0922194
pollen exine formation	4 out of 1090 genes, 0.4%	9 out of 5317 genes, 0.2%	0.0922194
membrane docking	4 out of 1090 genes, 0.4%	9 out of 5317 genes, 0.2%	0.0922194
protein import into chloroplast stroma	4 out of 1090 genes, 0.4%	9 out of 5317 genes, 0.2%	0.0922194
phosphatidylcholine metabolic process	4 out of 1090 genes, 0.4%	9 out of 5317 genes, 0.2%	0.0922194
vesicle docking	4 out of 1090 genes, 0.4%	9 out of 5317 genes, 0.2%	0.0922194
translational elongation	15 out of 1090 genes, 1.4%	52 out of 5317 genes, 1.0%	0.0957821
purine nucleoside monophosphate metabolic process	7 out of 1090 genes, 0.6%	20 out of 5317 genes, 0.4%	0.0961685
purine nucleoside monophosphate biosynthetic process	7 out of 1090 genes, 0.6%	20 out of 5317 genes, 0.4%	0.0961685
purine ribonucleoside monophosphate metabolic process	7 out of 1090 genes, 0.6%	20 out of 5317 genes, 0.4%	0.0961685
purine ribonucleoside monophosphate biosynthetic process	7 out of 1090 genes, 0.6%	20 out of 5317 genes, 0.4%	0.0961685
detection of external stimulus	7 out of 1090 genes, 0.6%	20 out of 5317 genes, 0.4%	0.0961685
cellular aromatic compound metabolic process	386 out of 1090 genes, 35.4%	1792 out of 5317 genes, 33.7%	0.0965017
nuclear division	14 out of 1090 genes, 1.3%	48 out of 5317 genes, 0.9%	0.0976383
cellular modified amino acid biosynthetic process	19 out of 1090 genes, 1.7%	69 out of 5317 genes, 1.3%	0.0983795
cellular nitrogen compound metabolic process	363 out of 1090 genes, 33.3%	1682 out of 5317 genes, 31.6%	0.0984946
localization	320 out of 1090 genes, 29.4%	1476 out of 5317 genes, 27.8%	0.100068
response to light intensity	48 out of 1090 genes, 4.4%	197 out of 5317 genes, 3.7%	0.101973
cellular protein metabolic process	342 out of 1090 genes, 31.4%	1583 out of 5317 genes, 29.8%	0.103862
neutral lipid metabolic process	3 out of 1090 genes, 0.3%	6 out of 5317 genes, 0.1%	0.105007
acylglycerol metabolic process	3 out of 1090 genes, 0.3%	6 out of 5317 genes, 0.1%	0.105007
triglyceride metabolic process	3 out of 1090 genes, 0.3%	6 out of 5317 genes, 0.1%	0.105007
dicarboxylic acid transport	3 out of 1090 genes, 0.3%	6 out of 5317 genes, 0.1%	0.105007
chorismate biosynthetic process	3 out of 1090 genes, 0.3%	6 out of 5317 genes, 0.1%	0.105007
photosynthetic electron transport in photosystem II	3 out of 1090 genes, 0.3%	6 out of 5317 genes, 0.1%	0.105007
gas transport	3 out of 1090 genes, 0.3%	6 out of 5317 genes, 0.1%	0.105007
shikimate metabolic process	3 out of 1090 genes, 0.3%	6 out of 5317 genes, 0.1%	0.105007
S-adenosylmethionine metabolic process	3 out of 1090 genes, 0.3%	6 out of 5317 genes, 0.1%	0.105007
regulation of defense response to fungus	3 out of 1090 genes, 0.3%	6 out of 5317 genes, 0.1%	0.105007
regulation of protein depolymerization	3 out of 1090 genes, 0.3%	6 out of 5317 genes, 0.1%	0.105007
regulation of defense response to fungus, incompatible interaction	3 out of 1090 genes, 0.3%	6 out of 5317 genes, 0.1%	0.105007
indole-containing compound catabolic process	20 out of 1090 genes, 1.8%	74 out of 5317 genes, 1.4%	0.106966
gibberellin metabolic process	5 out of 1090 genes, 0.5%	13 out of 5317 genes, 0.2%	0.107725
gibberellin biosynthetic process	5 out of 1090 genes, 0.5%	13 out of 5317 genes, 0.2%	0.107725
diterpenoid metabolic process	5 out of 1090 genes, 0.5%	13 out of 5317 genes, 0.2%	0.107725
diterpenoid biosynthetic process	5 out of 1090 genes, 0.5%	13 out of 5317 genes, 0.2%	0.107725
organic cyclic compound metabolic process	412 out of 1090 genes, 37.8%	1922 out of 5317 genes, 36.1%	0.108351
photosynthesis	50 out of 1090 genes, 4.6%	207 out of 5317 genes, 3.9%	0.108757
UDP-N-acetylglucosamine metabolic process	2 out of 1090 genes, 0.2%	3 out of 5317 genes, 0.1%	0.108793
UDP-N-acetylglucosamine biosynthetic process	2 out of 1090 genes, 0.2%	3 out of 5317 genes, 0.1%	0.108793
acetyl-CoA biosynthetic process from pyruvate	2 out of 1090 genes, 0.2%	3 out of 5317 genes, 0.1%	0.108793
L-phenylalanine catabolic process	2 out of 1090 genes, 0.2%	3 out of 5317 genes, 0.1%	0.108793
response to nutrient	2 out of 1090 genes, 0.2%	3 out of 5317 genes, 0.1%	0.108793
lipid A biosynthetic process	2 out of 1090 genes, 0.2%	3 out of 5317 genes, 0.1%	0.108793
detection of gravity	2 out of 1090 genes, 0.2%	3 out of 5317 genes, 0.1%	0.108793
galactose catabolic process	2 out of 1090 genes, 0.2%	3 out of 5317 genes, 0.1%	0.108793
triglyceride biosynthetic process	2 out of 1090 genes, 0.2%	3 out of 5317 genes, 0.1%	0.108793
one-carbon compound transport	2 out of 1090 genes, 0.2%	3 out of 5317 genes, 0.1%	0.108793
fructose 1,6-bisphosphate metabolic process	2 out of 1090 genes, 0.2%	3 out of 5317 genes, 0.1%	0.108793
regulation of DNA endoreduplication	2 out of 1090 genes, 0.2%	3 out of 5317 genes, 0.1%	0.108793
regulation of multicellular organism growth	2 out of 1090 genes, 0.2%	3 out of 5317 genes, 0.1%	0.108793
photosystem II stabilization	2 out of 1090 genes, 0.2%	3 out of 5317 genes, 0.1%	0.108793
nucleobase catabolic process	2 out of 1090 genes, 0.2%	3 out of 5317 genes, 0.1%	0.108793
short-chain fatty acid metabolic process	2 out of 1090 genes, 0.2%	3 out of 5317 genes, 0.1%	0.108793
neutral lipid biosynthetic process	2 out of 1090 genes, 0.2%	3 out of 5317 genes, 0.1%	0.108793
acylglycerol biosynthetic process	2 out of 1090 genes, 0.2%	3 out of 5317 genes, 0.1%	0.108793
lipid A metabolic process	2 out of 1090 genes, 0.2%	3 out of 5317 genes, 0.1%	0.108793
cellular heat acclimation	2 out of 1090 genes, 0.2%	3 out of 5317 genes, 0.1%	0.108793
RNA-directed DNA methylation	2 out of 1090 genes, 0.2%	3 out of 5317 genes, 0.1%	0.108793
regulation of DNA-dependent DNA replication	2 out of 1090 genes, 0.2%	3 out of 5317 genes, 0.1%	0.108793
lipooligosaccharide metabolic process	2 out of 1090 genes, 0.2%	3 out of 5317 genes, 0.1%	0.108793
lipooligosaccharide biosynthetic process	2 out of 1090 genes, 0.2%	3 out of 5317 genes, 0.1%	0.108793
regulation of stomatal complex patterning	2 out of 1090 genes, 0.2%	3 out of 5317 genes, 0.1%	0.108793
regulation of stomatal complex development	2 out of 1090 genes, 0.2%	3 out of 5317 genes, 0.1%	0.108793
response to endoplasmic reticulum stress	53 out of 1090 genes, 4.9%	221 out of 5317 genes, 4.2%	0.111652
NADP metabolic process	43 out of 1090 genes, 3.9%	176 out of 5317 genes, 3.3%	0.112813
serine family amino acid catabolic process	18 out of 1090 genes, 1.7%	66 out of 5317 genes, 1.2%	0.113717
regulation of translation	13 out of 1090 genes, 1.2%	45 out of 5317 genes, 0.8%	0.114682
tryptophan metabolic process	21 out of 1090 genes, 1.9%	79 out of 5317 genes, 1.5%	0.115267
indolalkylamine metabolic process	21 out of 1090 genes, 1.9%	79 out of 5317 genes, 1.5%	0.115267
defense response, incompatible interaction	68 out of 1090 genes, 6.2%	290 out of 5317 genes, 5.5%	0.115285
arginine metabolic process	6 out of 1090 genes, 0.6%	17 out of 5317 genes, 0.3%	0.11585
RNA methylation	40 out of 1090 genes, 3.7%	163 out of 5317 genes, 3.1%	0.116573
protein targeting to chloroplast	12 out of 1090 genes, 1.1%	41 out of 5317 genes, 0.8%	0.117023
establishment of protein localization to chloroplast	12 out of 1090 genes, 1.1%	41 out of 5317 genes, 0.8%	0.117023
protein localization to chloroplast	12 out of 1090 genes, 1.1%	41 out of 5317 genes, 0.8%	0.117023
plant-type cell wall organization	37 out of 1090 genes, 3.4%	150 out of 5317 genes, 2.8%	0.120317
oligosaccharide biosynthetic process	8 out of 1090 genes, 0.7%	25 out of 5317 genes, 0.5%	0.121505
cellular carbohydrate catabolic process	9 out of 1090 genes, 0.8%	29 out of 5317 genes, 0.5%	0.12158
cellular response to phosphate starvation	15 out of 1090 genes, 1.4%	54 out of 5317 genes, 1.0%	0.124282
steroid biosynthetic process	31 out of 1090 genes, 2.8%	124 out of 5317 genes, 2.3%	0.12752
root system development	68 out of 1090 genes, 6.2%	292 out of 5317 genes, 5.5%	0.128036
root development	68 out of 1090 genes, 6.2%	292 out of 5317 genes, 5.5%	0.128036
cellular carbohydrate metabolic process	98 out of 1090 genes, 9.0%	431 out of 5317 genes, 8.1%	0.128104
pyridine nucleotide metabolic process	43 out of 1090 genes, 3.9%	178 out of 5317 genes, 3.3%	0.129073
nicotinamide nucleotide metabolic process	43 out of 1090 genes, 3.9%	178 out of 5317 genes, 3.3%	0.129073
glutamine biosynthetic process	4 out of 1090 genes, 0.4%	10 out of 5317 genes, 0.2%	0.129653
leucine biosynthetic process	4 out of 1090 genes, 0.4%	10 out of 5317 genes, 0.2%	0.129653
pollen wall assembly	4 out of 1090 genes, 0.4%	10 out of 5317 genes, 0.2%	0.129653
cellular component assembly involved in morphogenesis	4 out of 1090 genes, 0.4%	10 out of 5317 genes, 0.2%	0.129653
ethanolamine-containing compound metabolic process	4 out of 1090 genes, 0.4%	10 out of 5317 genes, 0.2%	0.129653
positive regulation of translation	4 out of 1090 genes, 0.4%	10 out of 5317 genes, 0.2%	0.129653
response to fatty acid	4 out of 1090 genes, 0.4%	10 out of 5317 genes, 0.2%	0.129653
cellular response to fatty acid	4 out of 1090 genes, 0.4%	10 out of 5317 genes, 0.2%	0.129653
pentose-phosphate shunt	42 out of 1090 genes, 3.9%	174 out of 5317 genes, 3.3%	0.133567
NADPH regeneration	42 out of 1090 genes, 3.9%	174 out of 5317 genes, 3.3%	0.133567
response to desiccation	12 out of 1090 genes, 1.1%	42 out of 5317 genes, 0.8%	0.134848
protein folding	59 out of 1090 genes, 5.4%	252 out of 5317 genes, 4.7%	0.137604
developmental growth involved in morphogenesis	52 out of 1090 genes, 4.8%	220 out of 5317 genes, 4.1%	0.138039
ethylene metabolic process	11 out of 1090 genes, 1.0%	38 out of 5317 genes, 0.7%	0.138146
ethylene biosynthetic process	11 out of 1090 genes, 1.0%	38 out of 5317 genes, 0.7%	0.138146
cellular alkene metabolic process	11 out of 1090 genes, 1.0%	38 out of 5317 genes, 0.7%	0.138146
alkene biosynthetic process	11 out of 1090 genes, 1.0%	38 out of 5317 genes, 0.7%	0.138146
olefin metabolic process	11 out of 1090 genes, 1.0%	38 out of 5317 genes, 0.7%	0.138146
olefin biosynthetic process	11 out of 1090 genes, 1.0%	38 out of 5317 genes, 0.7%	0.138146
nucleoside triphosphate metabolic process	39 out of 1090 genes, 3.6%	161 out of 5317 genes, 3.0%	0.138597
regulation of cell division	5 out of 1090 genes, 0.5%	14 out of 5317 genes, 0.3%	0.140545
chlorophyll biosynthetic process	18 out of 1090 genes, 1.7%	68 out of 5317 genes, 1.3%	0.141532
purine nucleoside triphosphate metabolic process	38 out of 1090 genes, 3.5%	157 out of 5317 genes, 3.0%	0.143508
ribonucleoside triphosphate metabolic process	38 out of 1090 genes, 3.5%	157 out of 5317 genes, 3.0%	0.143508
purine ribonucleoside triphosphate metabolic process	38 out of 1090 genes, 3.5%	157 out of 5317 genes, 3.0%	0.143508
response to cold	89 out of 1090 genes, 8.2%	392 out of 5317 genes, 7.4%	0.145264
heterocycle metabolic process	361 out of 1090 genes, 33.1%	1688 out of 5317 genes, 31.7%	0.145796
L-serine metabolic process	7 out of 1090 genes, 0.6%	22 out of 5317 genes, 0.4%	0.146322
response to toxic substance	7 out of 1090 genes, 0.6%	22 out of 5317 genes, 0.4%	0.146322
root epidermal cell differentiation	48 out of 1090 genes, 4.4%	203 out of 5317 genes, 3.8%	0.148653
organelle fission	16 out of 1090 genes, 1.5%	60 out of 5317 genes, 1.1%	0.151758
response to cytokinin stimulus	12 out of 1090 genes, 1.1%	43 out of 5317 genes, 0.8%	0.154062
cellular glucan metabolic process	76 out of 1090 genes, 7.0%	333 out of 5317 genes, 6.3%	0.155258
pseudouridine synthesis	3 out of 1090 genes, 0.3%	7 out of 5317 genes, 0.1%	0.156617
post-Golgi vesicle-mediated transport	3 out of 1090 genes, 0.3%	7 out of 5317 genes, 0.1%	0.156617
Golgi to vacuole transport	3 out of 1090 genes, 0.3%	7 out of 5317 genes, 0.1%	0.156617
phototransduction	3 out of 1090 genes, 0.3%	7 out of 5317 genes, 0.1%	0.156617
red, far-red light phototransduction	3 out of 1090 genes, 0.3%	7 out of 5317 genes, 0.1%	0.156617
alkaloid metabolic process	3 out of 1090 genes, 0.3%	7 out of 5317 genes, 0.1%	0.156617
alkaloid biosynthetic process	3 out of 1090 genes, 0.3%	7 out of 5317 genes, 0.1%	0.156617
photosystem II repair	3 out of 1090 genes, 0.3%	7 out of 5317 genes, 0.1%	0.156617
coenzyme A metabolic process	3 out of 1090 genes, 0.3%	7 out of 5317 genes, 0.1%	0.156617
coenzyme A biosynthetic process	3 out of 1090 genes, 0.3%	7 out of 5317 genes, 0.1%	0.156617
L-methionine salvage from methylthioadenosine	3 out of 1090 genes, 0.3%	7 out of 5317 genes, 0.1%	0.156617
protein repair	3 out of 1090 genes, 0.3%	7 out of 5317 genes, 0.1%	0.156617
nucleoside bisphosphate biosynthetic process	3 out of 1090 genes, 0.3%	7 out of 5317 genes, 0.1%	0.156617
ribonucleoside bisphosphate biosynthetic process	3 out of 1090 genes, 0.3%	7 out of 5317 genes, 0.1%	0.156617
purine nucleoside bisphosphate biosynthetic process	3 out of 1090 genes, 0.3%	7 out of 5317 genes, 0.1%	0.156617
cellular response to UV	3 out of 1090 genes, 0.3%	7 out of 5317 genes, 0.1%	0.156617
amino acid salvage	3 out of 1090 genes, 0.3%	7 out of 5317 genes, 0.1%	0.156617
microgametogenesis	3 out of 1090 genes, 0.3%	7 out of 5317 genes, 0.1%	0.156617
cellular response to cold	3 out of 1090 genes, 0.3%	7 out of 5317 genes, 0.1%	0.156617
L-methionine salvage	3 out of 1090 genes, 0.3%	7 out of 5317 genes, 0.1%	0.156617
polyamine metabolic process	14 out of 1090 genes, 1.3%	52 out of 5317 genes, 1.0%	0.162779
glycolipid biosynthetic process	10 out of 1090 genes, 0.9%	35 out of 5317 genes, 0.7%	0.163371
regulation of unidimensional cell growth	10 out of 1090 genes, 0.9%	35 out of 5317 genes, 0.7%	0.163371
cell maturation	45 out of 1090 genes, 4.1%	191 out of 5317 genes, 3.6%	0.164344
trichoblast maturation	45 out of 1090 genes, 4.1%	191 out of 5317 genes, 3.6%	0.164344
root hair cell differentiation	45 out of 1090 genes, 4.1%	191 out of 5317 genes, 3.6%	0.164344
developmental growth	53 out of 1090 genes, 4.9%	228 out of 5317 genes, 4.3%	0.166763
programmed cell death	9 out of 1090 genes, 0.8%	31 out of 5317 genes, 0.6%	0.167803
transcription from plastid promoter	9 out of 1090 genes, 0.8%	31 out of 5317 genes, 0.6%	0.167803
trichoblast differentiation	46 out of 1090 genes, 4.2%	196 out of 5317 genes, 3.7%	0.16836
nucleus organization	16 out of 1090 genes, 1.5%	61 out of 5317 genes, 1.1%	0.168756
glucan metabolic process	76 out of 1090 genes, 7.0%	335 out of 5317 genes, 6.3%	0.169705
ubiquinone metabolic process	8 out of 1090 genes, 0.7%	27 out of 5317 genes, 0.5%	0.171861
ubiquinone biosynthetic process	8 out of 1090 genes, 0.7%	27 out of 5317 genes, 0.5%	0.171861
IMP biosynthetic process	4 out of 1090 genes, 0.4%	11 out of 5317 genes, 0.2%	0.172185
regulation of translational fidelity	4 out of 1090 genes, 0.4%	11 out of 5317 genes, 0.2%	0.172185
photoinhibition	4 out of 1090 genes, 0.4%	11 out of 5317 genes, 0.2%	0.172185
1-aminocyclopropane-1-carboxylate metabolic process	4 out of 1090 genes, 0.4%	11 out of 5317 genes, 0.2%	0.172185
1-aminocyclopropane-1-carboxylate biosynthetic process	4 out of 1090 genes, 0.4%	11 out of 5317 genes, 0.2%	0.172185
regulation of photosynthesis, light reaction	4 out of 1090 genes, 0.4%	11 out of 5317 genes, 0.2%	0.172185
negative regulation of photosynthesis, light reaction	4 out of 1090 genes, 0.4%	11 out of 5317 genes, 0.2%	0.172185
IMP metabolic process	4 out of 1090 genes, 0.4%	11 out of 5317 genes, 0.2%	0.172185
cellular divalent inorganic cation homeostasis	4 out of 1090 genes, 0.4%	11 out of 5317 genes, 0.2%	0.172185
primary root development	4 out of 1090 genes, 0.4%	11 out of 5317 genes, 0.2%	0.172185
disaccharide metabolic process	29 out of 1090 genes, 2.7%	119 out of 5317 genes, 2.2%	0.172186
cellular response to chemical stimulus	121 out of 1090 genes, 11.1%	547 out of 5317 genes, 10.3%	0.174543
tetrapyrrole biosynthetic process	20 out of 1090 genes, 1.8%	79 out of 5317 genes, 1.5%	0.175577
activation of innate immune response	5 out of 1090 genes, 0.5%	15 out of 5317 genes, 0.3%	0.177093
activation of immune response	5 out of 1090 genes, 0.5%	15 out of 5317 genes, 0.3%	0.177093
methionine biosynthetic process	22 out of 1090 genes, 2.0%	88 out of 5317 genes, 1.7%	0.177315
ATP metabolic process	22 out of 1090 genes, 2.0%	88 out of 5317 genes, 1.7%	0.177315
leucine metabolic process	6 out of 1090 genes, 0.6%	19 out of 5317 genes, 0.4%	0.17733
regulation of biological quality	122 out of 1090 genes, 11.2%	553 out of 5317 genes, 10.4%	0.182278
cell redox homeostasis	19 out of 1090 genes, 1.7%	75 out of 5317 genes, 1.4%	0.182476
Golgi vesicle transport	55 out of 1090 genes, 5.0%	239 out of 5317 genes, 4.5%	0.18264
response to UV	29 out of 1090 genes, 2.7%	120 out of 5317 genes, 2.3%	0.184952
cellular component movement	10 out of 1090 genes, 0.9%	36 out of 5317 genes, 0.7%	0.187144
photosynthetic electron transport chain	10 out of 1090 genes, 0.9%	36 out of 5317 genes, 0.7%	0.187144
regulation of cell morphogenesis	10 out of 1090 genes, 0.9%	36 out of 5317 genes, 0.7%	0.187144
fructose metabolic process	2 out of 1090 genes, 0.2%	4 out of 5317 genes, 0.1%	0.188475
succinate metabolic process	2 out of 1090 genes, 0.2%	4 out of 5317 genes, 0.1%	0.188475
AMP biosynthetic process	2 out of 1090 genes, 0.2%	4 out of 5317 genes, 0.1%	0.188475
phenylalanyl-tRNA aminoacylation	2 out of 1090 genes, 0.2%	4 out of 5317 genes, 0.1%	0.188475
tyrosine metabolic process	2 out of 1090 genes, 0.2%	4 out of 5317 genes, 0.1%	0.188475
male meiosis	2 out of 1090 genes, 0.2%	4 out of 5317 genes, 0.1%	0.188475
virus-host interaction	2 out of 1090 genes, 0.2%	4 out of 5317 genes, 0.1%	0.188475
dTDP-rhamnose biosynthetic process	2 out of 1090 genes, 0.2%	4 out of 5317 genes, 0.1%	0.188475
sulfate reduction	2 out of 1090 genes, 0.2%	4 out of 5317 genes, 0.1%	0.188475
uracil metabolic process	2 out of 1090 genes, 0.2%	4 out of 5317 genes, 0.1%	0.188475
AMP metabolic process	2 out of 1090 genes, 0.2%	4 out of 5317 genes, 0.1%	0.188475
amino sugar biosynthetic process	2 out of 1090 genes, 0.2%	4 out of 5317 genes, 0.1%	0.188475
dTDP-rhamnose metabolic process	2 out of 1090 genes, 0.2%	4 out of 5317 genes, 0.1%	0.188475
hydrogen peroxide transmembrane transport	2 out of 1090 genes, 0.2%	4 out of 5317 genes, 0.1%	0.188475
cellulose metabolic process	34 out of 1090 genes, 3.1%	143 out of 5317 genes, 2.7%	0.18851
maltose metabolic process	24 out of 1090 genes, 2.2%	98 out of 5317 genes, 1.8%	0.192792
sterol biosynthetic process	24 out of 1090 genes, 2.2%	98 out of 5317 genes, 1.8%	0.192792
developmental maturation	45 out of 1090 genes, 4.1%	194 out of 5317 genes, 3.6%	0.19451
glycolipid metabolic process	12 out of 1090 genes, 1.1%	45 out of 5317 genes, 0.8%	0.196394
external encapsulating structure organization	60 out of 1090 genes, 5.5%	264 out of 5317 genes, 5.0%	0.198957
cellular process	930 out of 1090 genes, 85.3%	4490 out of 5317 genes, 84.4%	0.198971
ER to Golgi vesicle-mediated transport	19 out of 1090 genes, 1.7%	76 out of 5317 genes, 1.4%	0.199282
regulation of seed germination	11 out of 1090 genes, 1.0%	41 out of 5317 genes, 0.8%	0.204181
regulation of seedling development	11 out of 1090 genes, 1.0%	41 out of 5317 genes, 0.8%	0.204181
innate immune response	78 out of 1090 genes, 7.2%	349 out of 5317 genes, 6.6%	0.205921
starch metabolic process	40 out of 1090 genes, 3.7%	172 out of 5317 genes, 3.2%	0.206094
stomatal movement	7 out of 1090 genes, 0.6%	24 out of 5317 genes, 0.5%	0.20633
cellular response to gibberellin stimulus	7 out of 1090 genes, 0.6%	24 out of 5317 genes, 0.5%	0.20633
sterol metabolic process	24 out of 1090 genes, 2.2%	99 out of 5317 genes, 1.9%	0.20786
starch biosynthetic process	33 out of 1090 genes, 3.0%	140 out of 5317 genes, 2.6%	0.208068
methionine metabolic process	22 out of 1090 genes, 2.0%	90 out of 5317 genes, 1.7%	0.208345
starch catabolic process	6 out of 1090 genes, 0.6%	20 out of 5317 genes, 0.4%	0.212114
positive regulation of cell communication	6 out of 1090 genes, 0.6%	20 out of 5317 genes, 0.4%	0.212114
karyogamy	10 out of 1090 genes, 0.9%	37 out of 5317 genes, 0.7%	0.212359
para-aminobenzoic acid metabolic process	10 out of 1090 genes, 0.9%	37 out of 5317 genes, 0.7%	0.212359
long-chain fatty acid metabolic process	3 out of 1090 genes, 0.3%	8 out of 5317 genes, 0.2%	0.214081
citrate metabolic process	3 out of 1090 genes, 0.3%	8 out of 5317 genes, 0.2%	0.214081
detection of light stimulus	3 out of 1090 genes, 0.3%	8 out of 5317 genes, 0.2%	0.214081
defense response signaling pathway, resistance gene-independent	3 out of 1090 genes, 0.3%	8 out of 5317 genes, 0.2%	0.214081
nucleoside bisphosphate metabolic process	3 out of 1090 genes, 0.3%	8 out of 5317 genes, 0.2%	0.214081
ribonucleoside bisphosphate metabolic process	3 out of 1090 genes, 0.3%	8 out of 5317 genes, 0.2%	0.214081
purine nucleoside bisphosphate metabolic process	3 out of 1090 genes, 0.3%	8 out of 5317 genes, 0.2%	0.214081
cellular response to heat	3 out of 1090 genes, 0.3%	8 out of 5317 genes, 0.2%	0.214081
protein refolding	3 out of 1090 genes, 0.3%	8 out of 5317 genes, 0.2%	0.214081
glutamine family amino acid catabolic process	5 out of 1090 genes, 0.5%	16 out of 5317 genes, 0.3%	0.216731
negative regulation of peptidase activity	4 out of 1090 genes, 0.4%	12 out of 5317 genes, 0.2%	0.218698
cortical cytoskeleton organization	4 out of 1090 genes, 0.4%	12 out of 5317 genes, 0.2%	0.218698
cytoplasmic microtubule organization	4 out of 1090 genes, 0.4%	12 out of 5317 genes, 0.2%	0.218698
cortical microtubule organization	4 out of 1090 genes, 0.4%	12 out of 5317 genes, 0.2%	0.218698
regulation of peptidase activity	4 out of 1090 genes, 0.4%	12 out of 5317 genes, 0.2%	0.218698
cellular response to nitric oxide	4 out of 1090 genes, 0.4%	12 out of 5317 genes, 0.2%	0.218698
regulation of proton transport	12 out of 1090 genes, 1.1%	46 out of 5317 genes, 0.9%	0.219336
ribonucleoside monophosphate metabolic process	9 out of 1090 genes, 0.8%	33 out of 5317 genes, 0.6%	0.220944
epidermis development	55 out of 1090 genes, 5.0%	243 out of 5317 genes, 4.6%	0.221225
epidermal cell differentiation	55 out of 1090 genes, 5.0%	243 out of 5317 genes, 4.6%	0.221225
single-organism process	669 out of 1090 genes, 61.4%	3207 out of 5317 genes, 60.3%	0.221518
response to red light	14 out of 1090 genes, 1.3%	55 out of 5317 genes, 1.0%	0.223222
detection of stimulus	22 out of 1090 genes, 2.0%	91 out of 5317 genes, 1.7%	0.224775
defense response to fungus, incompatible interaction	8 out of 1090 genes, 0.7%	29 out of 5317 genes, 0.5%	0.229937
quinone cofactor metabolic process	8 out of 1090 genes, 0.7%	29 out of 5317 genes, 0.5%	0.229937
quinone cofactor biosynthetic process	8 out of 1090 genes, 0.7%	29 out of 5317 genes, 0.5%	0.229937
quinone metabolic process	8 out of 1090 genes, 0.7%	29 out of 5317 genes, 0.5%	0.229937
quinone biosynthetic process	8 out of 1090 genes, 0.7%	29 out of 5317 genes, 0.5%	0.229937
immune response	78 out of 1090 genes, 7.2%	352 out of 5317 genes, 6.6%	0.231205
RNA modification	44 out of 1090 genes, 4.0%	193 out of 5317 genes, 3.6%	0.234941
porphyrin-containing compound biosynthetic process	19 out of 1090 genes, 1.7%	78 out of 5317 genes, 1.5%	0.234997
electron transport chain	19 out of 1090 genes, 1.7%	78 out of 5317 genes, 1.5%	0.234997
organelle fusion	10 out of 1090 genes, 0.9%	38 out of 5317 genes, 0.7%	0.238864
root morphogenesis	51 out of 1090 genes, 4.7%	226 out of 5317 genes, 4.3%	0.238944
postreplication repair	7 out of 1090 genes, 0.6%	25 out of 5317 genes, 0.5%	0.239317
beta-glucan metabolic process	34 out of 1090 genes, 3.1%	147 out of 5317 genes, 2.8%	0.239806
DNA repair	22 out of 1090 genes, 2.0%	92 out of 5317 genes, 1.7%	0.241768
nitrogen compound transport	52 out of 1090 genes, 4.8%	231 out of 5317 genes, 4.3%	0.242472
response to DNA damage stimulus	27 out of 1090 genes, 2.5%	115 out of 5317 genes, 2.2%	0.24365
glucan catabolic process	6 out of 1090 genes, 0.6%	21 out of 5317 genes, 0.4%	0.249001
PSII associated light-harvesting complex II catabolic process	6 out of 1090 genes, 0.6%	21 out of 5317 genes, 0.4%	0.249001
cellular polysaccharide catabolic process	6 out of 1090 genes, 0.6%	21 out of 5317 genes, 0.4%	0.249001
salicylic acid biosynthetic process	23 out of 1090 genes, 2.1%	97 out of 5317 genes, 1.8%	0.249195
photosynthesis, light reaction	36 out of 1090 genes, 3.3%	157 out of 5317 genes, 3.0%	0.24971
benzene-containing compound metabolic process	31 out of 1090 genes, 2.8%	134 out of 5317 genes, 2.5%	0.252062
response to salicylic acid stimulus	34 out of 1090 genes, 3.1%	148 out of 5317 genes, 2.8%	0.253546
membrane lipid biosynthetic process	11 out of 1090 genes, 1.0%	43 out of 5317 genes, 0.8%	0.254468
positive regulation of response to stimulus	11 out of 1090 genes, 1.0%	43 out of 5317 genes, 0.8%	0.254468
polysaccharide catabolic process	13 out of 1090 genes, 1.2%	52 out of 5317 genes, 1.0%	0.256324
response to far red light	13 out of 1090 genes, 1.2%	52 out of 5317 genes, 1.0%	0.256324
cellular polysaccharide metabolic process	82 out of 1090 genes, 7.5%	374 out of 5317 genes, 7.0%	0.258481
nucleotide-sugar biosynthetic process	5 out of 1090 genes, 0.5%	17 out of 5317 genes, 0.3%	0.258765
actin filament-based movement	5 out of 1090 genes, 0.5%	17 out of 5317 genes, 0.3%	0.258765
host programmed cell death induced by symbiont	5 out of 1090 genes, 0.5%	17 out of 5317 genes, 0.3%	0.258765
nucleobase-containing compound biosynthetic process	87 out of 1090 genes, 8.0%	398 out of 5317 genes, 7.5%	0.26106
regulation of stomatal movement	8 out of 1090 genes, 0.7%	30 out of 5317 genes, 0.6%	0.261278
systemic acquired resistance	52 out of 1090 genes, 4.8%	233 out of 5317 genes, 4.4%	0.264739
multidimensional cell growth	16 out of 1090 genes, 1.5%	66 out of 5317 genes, 1.2%	0.266716
pyrimidine nucleobase metabolic process	4 out of 1090 genes, 0.4%	13 out of 5317 genes, 0.2%	0.268019
regulation of generation of precursor metabolites and energy	4 out of 1090 genes, 0.4%	13 out of 5317 genes, 0.2%	0.268019
cellular response to nitrogen levels	4 out of 1090 genes, 0.4%	13 out of 5317 genes, 0.2%	0.268019
negative regulation of hydrolase activity	4 out of 1090 genes, 0.4%	13 out of 5317 genes, 0.2%	0.268019
divalent inorganic cation homeostasis	4 out of 1090 genes, 0.4%	13 out of 5317 genes, 0.2%	0.268019
aspartate family amino acid biosynthetic process	26 out of 1090 genes, 2.4%	112 out of 5317 genes, 2.1%	0.269327
response to ethylene stimulus	21 out of 1090 genes, 1.9%	89 out of 5317 genes, 1.7%	0.269935
cellular glucose homeostasis	2 out of 1090 genes, 0.2%	5 out of 5317 genes, 0.1%	0.272962
L-phenylalanine metabolic process	2 out of 1090 genes, 0.2%	5 out of 5317 genes, 0.1%	0.272962
glutathione biosynthetic process	2 out of 1090 genes, 0.2%	5 out of 5317 genes, 0.1%	0.272962
sodium ion transport	2 out of 1090 genes, 0.2%	5 out of 5317 genes, 0.1%	0.272962
cellular calcium ion homeostasis	2 out of 1090 genes, 0.2%	5 out of 5317 genes, 0.1%	0.272962
tubulin complex assembly	2 out of 1090 genes, 0.2%	5 out of 5317 genes, 0.1%	0.272962
de-etiolation	2 out of 1090 genes, 0.2%	5 out of 5317 genes, 0.1%	0.272962
hexose mediated signaling	2 out of 1090 genes, 0.2%	5 out of 5317 genes, 0.1%	0.272962
lignan metabolic process	2 out of 1090 genes, 0.2%	5 out of 5317 genes, 0.1%	0.272962
lignan biosynthetic process	2 out of 1090 genes, 0.2%	5 out of 5317 genes, 0.1%	0.272962
jasmonic acid and ethylene-dependent systemic resistance, ethylene mediated signaling pathway	2 out of 1090 genes, 0.2%	5 out of 5317 genes, 0.1%	0.272962
glucose mediated signaling pathway	2 out of 1090 genes, 0.2%	5 out of 5317 genes, 0.1%	0.272962
regulation of chlorophyll biosynthetic process	2 out of 1090 genes, 0.2%	5 out of 5317 genes, 0.1%	0.272962
oxygen transport	2 out of 1090 genes, 0.2%	5 out of 5317 genes, 0.1%	0.272962
viral reproduction	2 out of 1090 genes, 0.2%	5 out of 5317 genes, 0.1%	0.272962
nonribosomal peptide biosynthetic process	2 out of 1090 genes, 0.2%	5 out of 5317 genes, 0.1%	0.272962
alditol catabolic process	2 out of 1090 genes, 0.2%	5 out of 5317 genes, 0.1%	0.272962
glycerol catabolic process	2 out of 1090 genes, 0.2%	5 out of 5317 genes, 0.1%	0.272962
viral reproductive process	2 out of 1090 genes, 0.2%	5 out of 5317 genes, 0.1%	0.272962
dicarboxylic acid catabolic process	2 out of 1090 genes, 0.2%	5 out of 5317 genes, 0.1%	0.272962
adventitious root development	2 out of 1090 genes, 0.2%	5 out of 5317 genes, 0.1%	0.272962
positive regulation of transferase activity	2 out of 1090 genes, 0.2%	5 out of 5317 genes, 0.1%	0.272962
histone H3-K4 methylation	2 out of 1090 genes, 0.2%	5 out of 5317 genes, 0.1%	0.272962
response to calcium ion	2 out of 1090 genes, 0.2%	5 out of 5317 genes, 0.1%	0.272962
cellular response to biotic stimulus	2 out of 1090 genes, 0.2%	5 out of 5317 genes, 0.1%	0.272962
cellular response to monosaccharide stimulus	2 out of 1090 genes, 0.2%	5 out of 5317 genes, 0.1%	0.272962
cellular response to hexose stimulus	2 out of 1090 genes, 0.2%	5 out of 5317 genes, 0.1%	0.272962
cellular response to glucose stimulus	2 out of 1090 genes, 0.2%	5 out of 5317 genes, 0.1%	0.272962
tubulin complex biogenesis	2 out of 1090 genes, 0.2%	5 out of 5317 genes, 0.1%	0.272962
response to sorbitol	2 out of 1090 genes, 0.2%	5 out of 5317 genes, 0.1%	0.272962
regulation of chlorophyll metabolic process	2 out of 1090 genes, 0.2%	5 out of 5317 genes, 0.1%	0.272962
regulation of tetrapyrrole metabolic process	2 out of 1090 genes, 0.2%	5 out of 5317 genes, 0.1%	0.272962
regulation of tetrapyrrole biosynthetic process	2 out of 1090 genes, 0.2%	5 out of 5317 genes, 0.1%	0.272962
regulation of microtubule polymerization or depolymerization	3 out of 1090 genes, 0.3%	9 out of 5317 genes, 0.2%	0.275011
positive regulation of microtubule polymerization or depolymerization	3 out of 1090 genes, 0.3%	9 out of 5317 genes, 0.2%	0.275011
vitamin B6 metabolic process	3 out of 1090 genes, 0.3%	9 out of 5317 genes, 0.2%	0.275011
vitamin B6 biosynthetic process	3 out of 1090 genes, 0.3%	9 out of 5317 genes, 0.2%	0.275011
peptide biosynthetic process	3 out of 1090 genes, 0.3%	9 out of 5317 genes, 0.2%	0.275011
nucleoside monophosphate metabolic process	9 out of 1090 genes, 0.8%	35 out of 5317 genes, 0.7%	0.279531
response to UV-B	11 out of 1090 genes, 1.0%	44 out of 5317 genes, 0.8%	0.281089
cellular ketone metabolic process	18 out of 1090 genes, 1.7%	76 out of 5317 genes, 1.4%	0.284945
regulation of localization	32 out of 1090 genes, 2.9%	141 out of 5317 genes, 2.7%	0.287008
glutamine metabolic process	6 out of 1090 genes, 0.6%	22 out of 5317 genes, 0.4%	0.287506
porphyrin-containing compound catabolic process	6 out of 1090 genes, 0.6%	22 out of 5317 genes, 0.4%	0.287506
tetrapyrrole catabolic process	6 out of 1090 genes, 0.6%	22 out of 5317 genes, 0.4%	0.287506
disaccharide biosynthetic process	6 out of 1090 genes, 0.6%	22 out of 5317 genes, 0.4%	0.287506
cofactor catabolic process	6 out of 1090 genes, 0.6%	22 out of 5317 genes, 0.4%	0.287506
cell wall organization	56 out of 1090 genes, 5.1%	254 out of 5317 genes, 4.8%	0.289097
ribonucleoside monophosphate biosynthetic process	8 out of 1090 genes, 0.7%	31 out of 5317 genes, 0.6%	0.293791
protein peptidyl-prolyl isomerization	10 out of 1090 genes, 0.9%	40 out of 5317 genes, 0.8%	0.295052
ketone biosynthetic process	17 out of 1090 genes, 1.6%	72 out of 5317 genes, 1.4%	0.297433
regulation of multi-organism process	20 out of 1090 genes, 1.8%	86 out of 5317 genes, 1.6%	0.300713
response to karrikin	15 out of 1090 genes, 1.4%	63 out of 5317 genes, 1.2%	0.301581
salicylic acid metabolic process	23 out of 1090 genes, 2.1%	100 out of 5317 genes, 1.9%	0.302386
protein oligomerization	5 out of 1090 genes, 0.5%	18 out of 5317 genes, 0.3%	0.30248
polysaccharide metabolic process	90 out of 1090 genes, 8.3%	417 out of 5317 genes, 7.8%	0.303317
alcohol metabolic process	43 out of 1090 genes, 3.9%	194 out of 5317 genes, 3.6%	0.306133
regulation of anatomical structure morphogenesis	11 out of 1090 genes, 1.0%	45 out of 5317 genes, 0.8%	0.308491
cellular component morphogenesis	55 out of 1090 genes, 5.0%	251 out of 5317 genes, 4.7%	0.30911
cellular developmental process	102 out of 1090 genes, 9.4%	475 out of 5317 genes, 8.9%	0.309116
organic cyclic compound catabolic process	59 out of 1090 genes, 5.4%	270 out of 5317 genes, 5.1%	0.309388
response to arsenic-containing substance	7 out of 1090 genes, 0.6%	27 out of 5317 genes, 0.5%	0.309532
M phase of mitotic cell cycle	9 out of 1090 genes, 0.8%	36 out of 5317 genes, 0.7%	0.310327
response to blue light	16 out of 1090 genes, 1.5%	68 out of 5317 genes, 1.3%	0.310743
sucrose biosynthetic process	4 out of 1090 genes, 0.4%	14 out of 5317 genes, 0.3%	0.319008
mitotic recombination	4 out of 1090 genes, 0.4%	14 out of 5317 genes, 0.3%	0.319008
plant-type cell wall modification	4 out of 1090 genes, 0.4%	14 out of 5317 genes, 0.3%	0.319008
xylem development	4 out of 1090 genes, 0.4%	14 out of 5317 genes, 0.3%	0.319008
defense response by cell wall thickening	4 out of 1090 genes, 0.4%	14 out of 5317 genes, 0.3%	0.319008
defense response by callose deposition in cell wall	4 out of 1090 genes, 0.4%	14 out of 5317 genes, 0.3%	0.319008
response to nitric oxide	4 out of 1090 genes, 0.4%	14 out of 5317 genes, 0.3%	0.319008
organic hydroxy compound metabolic process	44 out of 1090 genes, 4.0%	200 out of 5317 genes, 3.8%	0.323077
pigment metabolic process	34 out of 1090 genes, 3.1%	153 out of 5317 genes, 2.9%	0.326769
cell wall modification	24 out of 1090 genes, 2.2%	106 out of 5317 genes, 2.0%	0.326884
galactolipid biosynthetic process	8 out of 1090 genes, 0.7%	32 out of 5317 genes, 0.6%	0.32719
heterocycle catabolic process	58 out of 1090 genes, 5.3%	267 out of 5317 genes, 5.0%	0.329579
organelle organization	234 out of 1090 genes, 21.5%	1114 out of 5317 genes, 21.0%	0.332935
GTP metabolic process	16 out of 1090 genes, 1.5%	69 out of 5317 genes, 1.3%	0.333484
positive regulation of flavonoid biosynthetic process	11 out of 1090 genes, 1.0%	46 out of 5317 genes, 0.9%	0.33651
positive regulation of secondary metabolite biosynthetic process	11 out of 1090 genes, 1.0%	46 out of 5317 genes, 0.9%	0.33651
protein import into nucleus, docking	3 out of 1090 genes, 0.3%	10 out of 5317 genes, 0.2%	0.337308
glycerol metabolic process	3 out of 1090 genes, 0.3%	10 out of 5317 genes, 0.2%	0.337308
arginine biosynthetic process	3 out of 1090 genes, 0.3%	10 out of 5317 genes, 0.2%	0.337308
jasmonic acid and ethylene-dependent systemic resistance	3 out of 1090 genes, 0.3%	10 out of 5317 genes, 0.2%	0.337308
regulation of ARF GTPase activity	3 out of 1090 genes, 0.3%	10 out of 5317 genes, 0.2%	0.337308
regulation of microtubule-based process	3 out of 1090 genes, 0.3%	10 out of 5317 genes, 0.2%	0.337308
indole glucosinolate metabolic process	3 out of 1090 genes, 0.3%	10 out of 5317 genes, 0.2%	0.337308
regulation of microtubule cytoskeleton organization	3 out of 1090 genes, 0.3%	10 out of 5317 genes, 0.2%	0.337308
L-methionine biosynthetic process	3 out of 1090 genes, 0.3%	10 out of 5317 genes, 0.2%	0.337308
stomatal closure	3 out of 1090 genes, 0.3%	10 out of 5317 genes, 0.2%	0.337308
amine biosynthetic process	26 out of 1090 genes, 2.4%	116 out of 5317 genes, 2.2%	0.337961
peptidyl-amino acid modification	17 out of 1090 genes, 1.6%	74 out of 5317 genes, 1.4%	0.341308
response to light stimulus	119 out of 1090 genes, 10.9%	561 out of 5317 genes, 10.6%	0.346961
glutathione metabolic process	5 out of 1090 genes, 0.5%	19 out of 5317 genes, 0.4%	0.347177
microtubule-based movement	5 out of 1090 genes, 0.5%	19 out of 5317 genes, 0.4%	0.347177
cold acclimation	5 out of 1090 genes, 0.5%	19 out of 5317 genes, 0.4%	0.347177
carbon fixation	5 out of 1090 genes, 0.5%	19 out of 5317 genes, 0.4%	0.347177
translational initiation	12 out of 1090 genes, 1.1%	51 out of 5317 genes, 1.0%	0.347178
aromatic amino acid family biosynthetic process	12 out of 1090 genes, 1.1%	51 out of 5317 genes, 1.0%	0.347178
aspartate family amino acid metabolic process	28 out of 1090 genes, 2.6%	126 out of 5317 genes, 2.4%	0.34801
GTP catabolic process	15 out of 1090 genes, 1.4%	65 out of 5317 genes, 1.2%	0.348786
aging	15 out of 1090 genes, 1.4%	65 out of 5317 genes, 1.2%	0.348786
regulation of protein dephosphorylation	15 out of 1090 genes, 1.4%	65 out of 5317 genes, 1.2%	0.348786
guanosine-containing compound catabolic process	15 out of 1090 genes, 1.4%	65 out of 5317 genes, 1.2%	0.348786
immune system process	85 out of 1090 genes, 7.8%	398 out of 5317 genes, 7.5%	0.35023
lignin metabolic process	10 out of 1090 genes, 0.9%	42 out of 5317 genes, 0.8%	0.354236
amino acid import	10 out of 1090 genes, 0.9%	42 out of 5317 genes, 0.8%	0.354236
L-serine biosynthetic process	2 out of 1090 genes, 0.2%	6 out of 5317 genes, 0.1%	0.356939
cellular zinc ion homeostasis	2 out of 1090 genes, 0.2%	6 out of 5317 genes, 0.1%	0.356939
syncytium formation	2 out of 1090 genes, 0.2%	6 out of 5317 genes, 0.1%	0.356939
lysosomal transport	2 out of 1090 genes, 0.2%	6 out of 5317 genes, 0.1%	0.356939
endosome to lysosome transport	2 out of 1090 genes, 0.2%	6 out of 5317 genes, 0.1%	0.356939
fertilization	2 out of 1090 genes, 0.2%	6 out of 5317 genes, 0.1%	0.356939
double fertilization forming a zygote and endosperm	2 out of 1090 genes, 0.2%	6 out of 5317 genes, 0.1%	0.356939
plant-type cell wall loosening	2 out of 1090 genes, 0.2%	6 out of 5317 genes, 0.1%	0.356939
defense response signaling pathway, resistance gene-dependent	2 out of 1090 genes, 0.2%	6 out of 5317 genes, 0.1%	0.356939
glucose homeostasis	2 out of 1090 genes, 0.2%	6 out of 5317 genes, 0.1%	0.356939
mucilage metabolic process involved seed coat development	2 out of 1090 genes, 0.2%	6 out of 5317 genes, 0.1%	0.356939
negative regulation of DNA metabolic process	2 out of 1090 genes, 0.2%	6 out of 5317 genes, 0.1%	0.356939
regulation of cofactor metabolic process	2 out of 1090 genes, 0.2%	6 out of 5317 genes, 0.1%	0.356939
protein tetramerization	2 out of 1090 genes, 0.2%	6 out of 5317 genes, 0.1%	0.356939
zinc ion homeostasis	2 out of 1090 genes, 0.2%	6 out of 5317 genes, 0.1%	0.356939
cellular response to UV-B	2 out of 1090 genes, 0.2%	6 out of 5317 genes, 0.1%	0.356939
response to phenylpropanoid	2 out of 1090 genes, 0.2%	6 out of 5317 genes, 0.1%	0.356939
mitosis	8 out of 1090 genes, 0.7%	33 out of 5317 genes, 0.6%	0.361189
nucleoside monophosphate biosynthetic process	8 out of 1090 genes, 0.7%	33 out of 5317 genes, 0.6%	0.361189
galactolipid metabolic process	8 out of 1090 genes, 0.7%	33 out of 5317 genes, 0.6%	0.361189
positive regulation of biosynthetic process	35 out of 1090 genes, 3.2%	160 out of 5317 genes, 3.0%	0.361646
positive regulation of cellular biosynthetic process	35 out of 1090 genes, 3.2%	160 out of 5317 genes, 3.0%	0.361646
water-soluble vitamin biosynthetic process	11 out of 1090 genes, 1.0%	47 out of 5317 genes, 0.9%	0.364985
membrane lipid metabolic process	14 out of 1090 genes, 1.3%	61 out of 5317 genes, 1.1%	0.365192
positive regulation of immune system process	6 out of 1090 genes, 0.6%	24 out of 5317 genes, 0.5%	0.367402
sucrose metabolic process	6 out of 1090 genes, 0.6%	24 out of 5317 genes, 0.5%	0.367402
positive regulation of innate immune response	6 out of 1090 genes, 0.6%	24 out of 5317 genes, 0.5%	0.367402
positive regulation of immune response	6 out of 1090 genes, 0.6%	24 out of 5317 genes, 0.5%	0.367402
macromolecule biosynthetic process	214 out of 1090 genes, 19.6%	1023 out of 5317 genes, 19.2%	0.370484
lysine metabolic process	4 out of 1090 genes, 0.4%	15 out of 5317 genes, 0.3%	0.370614
lysine biosynthetic process	4 out of 1090 genes, 0.4%	15 out of 5317 genes, 0.3%	0.370614
lysine biosynthetic process via diaminopimelate	4 out of 1090 genes, 0.4%	15 out of 5317 genes, 0.3%	0.370614
Golgi localization	4 out of 1090 genes, 0.4%	15 out of 5317 genes, 0.3%	0.370614
mitochondrion localization	4 out of 1090 genes, 0.4%	15 out of 5317 genes, 0.3%	0.370614
peroxisome localization	4 out of 1090 genes, 0.4%	15 out of 5317 genes, 0.3%	0.370614
response to gibberellin stimulus	9 out of 1090 genes, 0.8%	38 out of 5317 genes, 0.7%	0.373768
DNA endoreduplication	9 out of 1090 genes, 0.8%	38 out of 5317 genes, 0.7%	0.373768
response to organic cyclic compound	63 out of 1090 genes, 5.8%	295 out of 5317 genes, 5.5%	0.377484
pyrimidine-containing compound metabolic process	32 out of 1090 genes, 2.9%	147 out of 5317 genes, 2.8%	0.381976
macromolecule methylation	65 out of 1090 genes, 6.0%	305 out of 5317 genes, 5.7%	0.382097
branched-chain amino acid metabolic process	10 out of 1090 genes, 0.9%	43 out of 5317 genes, 0.8%	0.384468
organelle localization	17 out of 1090 genes, 1.6%	76 out of 5317 genes, 1.4%	0.386487
phyllome development	38 out of 1090 genes, 3.5%	176 out of 5317 genes, 3.3%	0.387594
gibberellic acid mediated signaling pathway	5 out of 1090 genes, 0.5%	20 out of 5317 genes, 0.4%	0.392198
gibberellin mediated signaling pathway	5 out of 1090 genes, 0.5%	20 out of 5317 genes, 0.4%	0.392198
positive regulation of cellular protein metabolic process	5 out of 1090 genes, 0.5%	20 out of 5317 genes, 0.4%	0.392198
positive regulation of protein metabolic process	5 out of 1090 genes, 0.5%	20 out of 5317 genes, 0.4%	0.392198
defense response by callose deposition	5 out of 1090 genes, 0.5%	20 out of 5317 genes, 0.4%	0.392198
water-soluble vitamin metabolic process	11 out of 1090 genes, 1.0%	48 out of 5317 genes, 0.9%	0.393749
lignin biosynthetic process	8 out of 1090 genes, 0.7%	34 out of 5317 genes, 0.6%	0.395505
cellular macromolecule biosynthetic process	200 out of 1090 genes, 18.3%	959 out of 5317 genes, 18.0%	0.396819
aromatic compound catabolic process	56 out of 1090 genes, 5.1%	263 out of 5317 genes, 4.9%	0.396989
organic acid transport	23 out of 1090 genes, 2.1%	105 out of 5317 genes, 2.0%	0.397586
carboxylic acid transport	23 out of 1090 genes, 2.1%	105 out of 5317 genes, 2.0%	0.397586
negative regulation of seed germination	3 out of 1090 genes, 0.3%	11 out of 5317 genes, 0.2%	0.399229
seed coat development	3 out of 1090 genes, 0.3%	11 out of 5317 genes, 0.2%	0.399229
alditol metabolic process	3 out of 1090 genes, 0.3%	11 out of 5317 genes, 0.2%	0.399229
pyridine-containing compound biosynthetic process	3 out of 1090 genes, 0.3%	11 out of 5317 genes, 0.2%	0.399229
cellular nitrogen compound catabolic process	57 out of 1090 genes, 5.2%	268 out of 5317 genes, 5.0%	0.399376
cell development	58 out of 1090 genes, 5.3%	273 out of 5317 genes, 5.1%	0.401717
positive regulation of defense response	6 out of 1090 genes, 0.6%	25 out of 5317 genes, 0.5%	0.40785
cellular response to water deprivation	6 out of 1090 genes, 0.6%	25 out of 5317 genes, 0.5%	0.40785
cellular response to water stimulus	6 out of 1090 genes, 0.6%	25 out of 5317 genes, 0.5%	0.40785
alcohol biosynthetic process	36 out of 1090 genes, 3.3%	168 out of 5317 genes, 3.2%	0.411841
regulation of protein localization	10 out of 1090 genes, 0.9%	44 out of 5317 genes, 0.8%	0.414874
defense response to fungus	37 out of 1090 genes, 3.4%	173 out of 5317 genes, 3.3%	0.414918
pigmentation	14 out of 1090 genes, 1.3%	63 out of 5317 genes, 1.2%	0.415797
pigment accumulation	14 out of 1090 genes, 1.3%	63 out of 5317 genes, 1.2%	0.415797
pigment accumulation in response to UV light	14 out of 1090 genes, 1.3%	63 out of 5317 genes, 1.2%	0.415797
pigment accumulation in tissues in response to UV light	14 out of 1090 genes, 1.3%	63 out of 5317 genes, 1.2%	0.415797
pigment accumulation in tissues	14 out of 1090 genes, 1.3%	63 out of 5317 genes, 1.2%	0.415797
anthocyanin accumulation in tissues in response to UV light	14 out of 1090 genes, 1.3%	63 out of 5317 genes, 1.2%	0.415797
cell tip growth	23 out of 1090 genes, 2.1%	106 out of 5317 genes, 2.0%	0.417179
organic anion transport	23 out of 1090 genes, 2.1%	106 out of 5317 genes, 2.0%	0.417179
response to radiation	122 out of 1090 genes, 11.2%	584 out of 5317 genes, 11.0%	0.420271
histone H3-K9 methylation	15 out of 1090 genes, 1.4%	68 out of 5317 genes, 1.3%	0.421783
iron ion homeostasis	4 out of 1090 genes, 0.4%	16 out of 5317 genes, 0.3%	0.421909
vitamin biosynthetic process	11 out of 1090 genes, 1.0%	49 out of 5317 genes, 0.9%	0.422642
cell morphogenesis	51 out of 1090 genes, 4.7%	241 out of 5317 genes, 4.5%	0.423561
pollen development	21 out of 1090 genes, 1.9%	97 out of 5317 genes, 1.8%	0.42879
regulation of reactive oxygen species metabolic process	21 out of 1090 genes, 1.9%	97 out of 5317 genes, 1.8%	0.42879
organic hydroxy compound biosynthetic process	37 out of 1090 genes, 3.4%	174 out of 5317 genes, 3.3%	0.430367
cell wall polysaccharide metabolic process	17 out of 1090 genes, 1.6%	78 out of 5317 genes, 1.5%	0.432335
guanosine-containing compound metabolic process	17 out of 1090 genes, 1.6%	78 out of 5317 genes, 1.5%	0.432335
chloroplast relocation	13 out of 1090 genes, 1.2%	59 out of 5317 genes, 1.1%	0.435662
establishment of organelle localization	13 out of 1090 genes, 1.2%	59 out of 5317 genes, 1.1%	0.435662
establishment of plastid localization	13 out of 1090 genes, 1.2%	59 out of 5317 genes, 1.1%	0.435662
phosphorus metabolic process	240 out of 1090 genes, 22.0%	1159 out of 5317 genes, 21.8%	0.436082
response to superoxide	5 out of 1090 genes, 0.5%	21 out of 5317 genes, 0.4%	0.436947
amino sugar metabolic process	5 out of 1090 genes, 0.5%	21 out of 5317 genes, 0.4%	0.436947
response to insect	5 out of 1090 genes, 0.5%	21 out of 5317 genes, 0.4%	0.436947
chlorophyll catabolic process	5 out of 1090 genes, 0.5%	21 out of 5317 genes, 0.4%	0.436947
pigment catabolic process	5 out of 1090 genes, 0.5%	21 out of 5317 genes, 0.4%	0.436947
trehalose biosynthetic process	2 out of 1090 genes, 0.2%	7 out of 5317 genes, 0.1%	0.437068
'de novo' pyrimidine nucleobase biosynthetic process	2 out of 1090 genes, 0.2%	7 out of 5317 genes, 0.1%	0.437068
leucine catabolic process	2 out of 1090 genes, 0.2%	7 out of 5317 genes, 0.1%	0.437068
threonine catabolic process	2 out of 1090 genes, 0.2%	7 out of 5317 genes, 0.1%	0.437068
ornithine metabolic process	2 out of 1090 genes, 0.2%	7 out of 5317 genes, 0.1%	0.437068
chemotaxis	2 out of 1090 genes, 0.2%	7 out of 5317 genes, 0.1%	0.437068
branched-chain amino acid catabolic process	2 out of 1090 genes, 0.2%	7 out of 5317 genes, 0.1%	0.437068
pyrimidine nucleoside triphosphate metabolic process	2 out of 1090 genes, 0.2%	7 out of 5317 genes, 0.1%	0.437068
oligosaccharide catabolic process	2 out of 1090 genes, 0.2%	7 out of 5317 genes, 0.1%	0.437068
blue light signaling pathway	2 out of 1090 genes, 0.2%	7 out of 5317 genes, 0.1%	0.437068
secondary cell wall biogenesis	2 out of 1090 genes, 0.2%	7 out of 5317 genes, 0.1%	0.437068
pollen tube guidance	2 out of 1090 genes, 0.2%	7 out of 5317 genes, 0.1%	0.437068
polyprenol metabolic process	2 out of 1090 genes, 0.2%	7 out of 5317 genes, 0.1%	0.437068
polyprenol biosynthetic process	2 out of 1090 genes, 0.2%	7 out of 5317 genes, 0.1%	0.437068
glycoside metabolic process	2 out of 1090 genes, 0.2%	7 out of 5317 genes, 0.1%	0.437068
poly(A)+ mRNA export from nucleus	2 out of 1090 genes, 0.2%	7 out of 5317 genes, 0.1%	0.437068
dolichol metabolic process	2 out of 1090 genes, 0.2%	7 out of 5317 genes, 0.1%	0.437068
dolichol biosynthetic process	2 out of 1090 genes, 0.2%	7 out of 5317 genes, 0.1%	0.437068
intracellular receptor mediated signaling pathway	2 out of 1090 genes, 0.2%	7 out of 5317 genes, 0.1%	0.437068
carbohydrate homeostasis	2 out of 1090 genes, 0.2%	7 out of 5317 genes, 0.1%	0.437068
taxis	2 out of 1090 genes, 0.2%	7 out of 5317 genes, 0.1%	0.437068
pyridoxal phosphate metabolic process	2 out of 1090 genes, 0.2%	7 out of 5317 genes, 0.1%	0.437068
pyridoxal phosphate biosynthetic process	2 out of 1090 genes, 0.2%	7 out of 5317 genes, 0.1%	0.437068
tetrahydrofolate metabolic process	2 out of 1090 genes, 0.2%	7 out of 5317 genes, 0.1%	0.437068
positive chemotaxis	2 out of 1090 genes, 0.2%	7 out of 5317 genes, 0.1%	0.437068
actin filament bundle assembly	2 out of 1090 genes, 0.2%	7 out of 5317 genes, 0.1%	0.437068
copper ion homeostasis	2 out of 1090 genes, 0.2%	7 out of 5317 genes, 0.1%	0.437068
calcium ion homeostasis	2 out of 1090 genes, 0.2%	7 out of 5317 genes, 0.1%	0.437068
cellular response to blue light	2 out of 1090 genes, 0.2%	7 out of 5317 genes, 0.1%	0.437068
hyperosmotic salinity response	9 out of 1090 genes, 0.8%	40 out of 5317 genes, 0.8%	0.438149
regulation of ion transport	19 out of 1090 genes, 1.7%	88 out of 5317 genes, 1.7%	0.441424
regulation of hydrogen peroxide metabolic process	20 out of 1090 genes, 1.8%	93 out of 5317 genes, 1.7%	0.445535
positive regulation of cellular metabolic process	37 out of 1090 genes, 3.4%	175 out of 5317 genes, 3.3%	0.445858
protein processing	6 out of 1090 genes, 0.6%	26 out of 5317 genes, 0.5%	0.448053
regulation of flavonoid biosynthetic process	11 out of 1090 genes, 1.0%	50 out of 5317 genes, 0.9%	0.451509
regulation of ketone biosynthetic process	11 out of 1090 genes, 1.0%	50 out of 5317 genes, 0.9%	0.451509
peptidyl-proline modification	11 out of 1090 genes, 1.0%	50 out of 5317 genes, 0.9%	0.451509
pigment biosynthetic process	28 out of 1090 genes, 2.6%	132 out of 5317 genes, 2.5%	0.453745
protein lipidation	17 out of 1090 genes, 1.6%	79 out of 5317 genes, 1.5%	0.455311
N-terminal protein lipidation	17 out of 1090 genes, 1.6%	79 out of 5317 genes, 1.5%	0.455311
N-terminal protein myristoylation	17 out of 1090 genes, 1.6%	79 out of 5317 genes, 1.5%	0.455311
protein myristoylation	17 out of 1090 genes, 1.6%	79 out of 5317 genes, 1.5%	0.455311
lipoprotein metabolic process	17 out of 1090 genes, 1.6%	79 out of 5317 genes, 1.5%	0.455311
lipoprotein biosynthetic process	17 out of 1090 genes, 1.6%	79 out of 5317 genes, 1.5%	0.455311
protein acylation	18 out of 1090 genes, 1.7%	84 out of 5317 genes, 1.6%	0.459341
post-embryonic root morphogenesis	3 out of 1090 genes, 0.3%	12 out of 5317 genes, 0.2%	0.459406
lateral root morphogenesis	3 out of 1090 genes, 0.3%	12 out of 5317 genes, 0.2%	0.459406
removal of superoxide radicals	3 out of 1090 genes, 0.3%	12 out of 5317 genes, 0.2%	0.459406
cellular response to superoxide	3 out of 1090 genes, 0.3%	12 out of 5317 genes, 0.2%	0.459406
tRNA aminoacylation for protein translation	13 out of 1090 genes, 1.2%	60 out of 5317 genes, 1.1%	0.462058
amino acid activation	13 out of 1090 genes, 1.2%	60 out of 5317 genes, 1.1%	0.462058
tRNA aminoacylation	13 out of 1090 genes, 1.2%	60 out of 5317 genes, 1.1%	0.462058
regulation of response to stress	51 out of 1090 genes, 4.7%	244 out of 5317 genes, 4.6%	0.463259
pollen tube growth	8 out of 1090 genes, 0.7%	36 out of 5317 genes, 0.7%	0.464022
cell differentiation	82 out of 1090 genes, 7.5%	395 out of 5317 genes, 7.4%	0.468653
establishment of protein localization to organelle	54 out of 1090 genes, 5.0%	259 out of 5317 genes, 4.9%	0.469013
amino acid transport	21 out of 1090 genes, 1.9%	99 out of 5317 genes, 1.9%	0.47
regulation of dephosphorylation	15 out of 1090 genes, 1.4%	70 out of 5317 genes, 1.3%	0.470777
cleavage involved in rRNA processing	4 out of 1090 genes, 0.4%	17 out of 5317 genes, 0.3%	0.472106
endonucleolytic cleavage involved in rRNA processing	4 out of 1090 genes, 0.4%	17 out of 5317 genes, 0.3%	0.472106
isocitrate metabolic process	4 out of 1090 genes, 0.4%	17 out of 5317 genes, 0.3%	0.472106
positive regulation of signal transduction	4 out of 1090 genes, 0.4%	17 out of 5317 genes, 0.3%	0.472106
phloem or xylem histogenesis	4 out of 1090 genes, 0.4%	17 out of 5317 genes, 0.3%	0.472106
regulation of photosynthesis	4 out of 1090 genes, 0.4%	17 out of 5317 genes, 0.3%	0.472106
positive regulation of signaling	4 out of 1090 genes, 0.4%	17 out of 5317 genes, 0.3%	0.472106
diaminopimelate metabolic process	4 out of 1090 genes, 0.4%	17 out of 5317 genes, 0.3%	0.472106
tricarboxylic acid metabolic process	4 out of 1090 genes, 0.4%	17 out of 5317 genes, 0.3%	0.472106
RNA phosphodiester bond hydrolysis	4 out of 1090 genes, 0.4%	17 out of 5317 genes, 0.3%	0.472106
RNA phosphodiester bond hydrolysis, endonucleolytic	4 out of 1090 genes, 0.4%	17 out of 5317 genes, 0.3%	0.472106
regulation of transport	22 out of 1090 genes, 2.0%	104 out of 5317 genes, 2.0%	0.473166
regulation of response to biotic stimulus	16 out of 1090 genes, 1.5%	75 out of 5317 genes, 1.4%	0.474634
negative regulation of molecular function	16 out of 1090 genes, 1.5%	75 out of 5317 genes, 1.4%	0.474634
positive regulation of metabolic process	37 out of 1090 genes, 3.4%	177 out of 5317 genes, 3.3%	0.47687
positive regulation of macromolecule biosynthetic process	24 out of 1090 genes, 2.2%	114 out of 5317 genes, 2.1%	0.47904
positive regulation of developmental process	5 out of 1090 genes, 0.5%	22 out of 5317 genes, 0.4%	0.4809
response to gravity	18 out of 1090 genes, 1.7%	85 out of 5317 genes, 1.6%	0.481576
peptide metabolic process	6 out of 1090 genes, 0.6%	27 out of 5317 genes, 0.5%	0.487631
photosynthetic electron transport in photosystem I	6 out of 1090 genes, 0.6%	27 out of 5317 genes, 0.5%	0.487631
neutral amino acid transport	6 out of 1090 genes, 0.6%	27 out of 5317 genes, 0.5%	0.487631
proline transport	6 out of 1090 genes, 0.6%	27 out of 5317 genes, 0.5%	0.487631
endosomal transport	6 out of 1090 genes, 0.6%	27 out of 5317 genes, 0.5%	0.487631
anthocyanin-containing compound metabolic process	6 out of 1090 genes, 0.6%	27 out of 5317 genes, 0.5%	0.487631
cell wall macromolecule metabolic process	20 out of 1090 genes, 1.8%	95 out of 5317 genes, 1.8%	0.487704
protein targeting to membrane	35 out of 1090 genes, 3.2%	168 out of 5317 genes, 3.2%	0.488227
plastid localization	13 out of 1090 genes, 1.2%	61 out of 5317 genes, 1.1%	0.488292
cell wall organization or biogenesis	74 out of 1090 genes, 6.8%	358 out of 5317 genes, 6.7%	0.489499
cotyledon development	7 out of 1090 genes, 0.6%	32 out of 5317 genes, 0.6%	0.493104
detection of biotic stimulus	15 out of 1090 genes, 1.4%	71 out of 5317 genes, 1.3%	0.495096
systemic acquired resistance, salicylic acid mediated signaling pathway	23 out of 1090 genes, 2.1%	110 out of 5317 genes, 2.1%	0.495752
flavonoid metabolic process	10 out of 1090 genes, 0.9%	47 out of 5317 genes, 0.9%	0.505344
ribonucleoprotein complex biogenesis	46 out of 1090 genes, 4.2%	223 out of 5317 genes, 4.2%	0.508467
regulation of secondary metabolite biosynthetic process	11 out of 1090 genes, 1.0%	52 out of 5317 genes, 1.0%	0.508576
positive regulation of catalytic activity	20 out of 1090 genes, 1.8%	96 out of 5317 genes, 1.8%	0.508622
positive regulation of molecular function	20 out of 1090 genes, 1.8%	96 out of 5317 genes, 1.8%	0.508622
histidine biosynthetic process	2 out of 1090 genes, 0.2%	8 out of 5317 genes, 0.2%	0.511397
selenium compound metabolic process	2 out of 1090 genes, 0.2%	8 out of 5317 genes, 0.2%	0.511397
trehalose metabolic process	2 out of 1090 genes, 0.2%	8 out of 5317 genes, 0.2%	0.511397
histidine metabolic process	2 out of 1090 genes, 0.2%	8 out of 5317 genes, 0.2%	0.511397
receptor-mediated endocytosis	2 out of 1090 genes, 0.2%	8 out of 5317 genes, 0.2%	0.511397
pyridoxine metabolic process	2 out of 1090 genes, 0.2%	8 out of 5317 genes, 0.2%	0.511397
pyridoxine biosynthetic process	2 out of 1090 genes, 0.2%	8 out of 5317 genes, 0.2%	0.511397
histidine family amino acid metabolic process	2 out of 1090 genes, 0.2%	8 out of 5317 genes, 0.2%	0.511397
histidine family amino acid biosynthetic process	2 out of 1090 genes, 0.2%	8 out of 5317 genes, 0.2%	0.511397
phototropism	2 out of 1090 genes, 0.2%	8 out of 5317 genes, 0.2%	0.511397
positive gravitropism	2 out of 1090 genes, 0.2%	8 out of 5317 genes, 0.2%	0.511397
positive regulation of seed germination	2 out of 1090 genes, 0.2%	8 out of 5317 genes, 0.2%	0.511397
specification of organ identity	2 out of 1090 genes, 0.2%	8 out of 5317 genes, 0.2%	0.511397
specification of floral organ identity	2 out of 1090 genes, 0.2%	8 out of 5317 genes, 0.2%	0.511397
peptidyl-asparagine modification	2 out of 1090 genes, 0.2%	8 out of 5317 genes, 0.2%	0.511397
protein N-linked glycosylation via asparagine	2 out of 1090 genes, 0.2%	8 out of 5317 genes, 0.2%	0.511397
protein-chromophore linkage	2 out of 1090 genes, 0.2%	8 out of 5317 genes, 0.2%	0.511397
regulation of protein catabolic process	2 out of 1090 genes, 0.2%	8 out of 5317 genes, 0.2%	0.511397
protein homooligomerization	2 out of 1090 genes, 0.2%	8 out of 5317 genes, 0.2%	0.511397
imidazole-containing compound metabolic process	2 out of 1090 genes, 0.2%	8 out of 5317 genes, 0.2%	0.511397
clathrin-mediated endocytosis	2 out of 1090 genes, 0.2%	8 out of 5317 genes, 0.2%	0.511397
ER body organization	2 out of 1090 genes, 0.2%	8 out of 5317 genes, 0.2%	0.511397
gene expression	167 out of 1090 genes, 15.3%	814 out of 5317 genes, 15.3%	0.511441
post-embryonic root development	12 out of 1090 genes, 1.1%	57 out of 5317 genes, 1.1%	0.511531
regulation of defense response	49 out of 1090 genes, 4.5%	238 out of 5317 genes, 4.5%	0.513165
embryo sac egg cell differentiation	13 out of 1090 genes, 1.2%	62 out of 5317 genes, 1.2%	0.514259
leaf development	33 out of 1090 genes, 3.0%	160 out of 5317 genes, 3.0%	0.516471
superoxide metabolic process	3 out of 1090 genes, 0.3%	13 out of 5317 genes, 0.2%	0.516821
response to xenobiotic stimulus	3 out of 1090 genes, 0.3%	13 out of 5317 genes, 0.2%	0.516821
positive regulation of abscisic acid mediated signaling pathway	3 out of 1090 genes, 0.3%	13 out of 5317 genes, 0.2%	0.516821
regulation of Ras GTPase activity	3 out of 1090 genes, 0.3%	13 out of 5317 genes, 0.2%	0.516821
regulation of GTP catabolic process	3 out of 1090 genes, 0.3%	13 out of 5317 genes, 0.2%	0.516821
regulation of GTPase activity	3 out of 1090 genes, 0.3%	13 out of 5317 genes, 0.2%	0.516821
positive regulation of response to alcohol	3 out of 1090 genes, 0.3%	13 out of 5317 genes, 0.2%	0.516821
ammonium transport	4 out of 1090 genes, 0.4%	18 out of 5317 genes, 0.3%	0.520571
basic amino acid transport	4 out of 1090 genes, 0.4%	18 out of 5317 genes, 0.3%	0.520571
sexual reproduction	17 out of 1090 genes, 1.6%	82 out of 5317 genes, 1.5%	0.523551
N-terminal protein amino acid modification	17 out of 1090 genes, 1.6%	82 out of 5317 genes, 1.5%	0.523551
anthocyanin-containing compound biosynthetic process	5 out of 1090 genes, 0.5%	23 out of 5317 genes, 0.4%	0.523613
respiratory electron transport chain	5 out of 1090 genes, 0.5%	23 out of 5317 genes, 0.4%	0.523613
pyrimidine-containing compound biosynthetic process	28 out of 1090 genes, 2.6%	136 out of 5317 genes, 2.6%	0.524606
nucleotide-sugar metabolic process	6 out of 1090 genes, 0.6%	28 out of 5317 genes, 0.5%	0.52625
cellular response to radiation	6 out of 1090 genes, 0.6%	28 out of 5317 genes, 0.5%	0.52625
cellular response to light stimulus	6 out of 1090 genes, 0.6%	28 out of 5317 genes, 0.5%	0.52625
vesicle-mediated transport	73 out of 1090 genes, 6.7%	357 out of 5317 genes, 6.7%	0.532519
flavonoid biosynthetic process	9 out of 1090 genes, 0.8%	43 out of 5317 genes, 0.8%	0.532812
cellular response to lipid	22 out of 1090 genes, 2.0%	107 out of 5317 genes, 2.0%	0.53285
tube development	10 out of 1090 genes, 0.9%	48 out of 5317 genes, 0.9%	0.534711
pollen tube development	10 out of 1090 genes, 0.9%	48 out of 5317 genes, 0.9%	0.534711
histone lysine methylation	24 out of 1090 genes, 2.2%	117 out of 5317 genes, 2.2%	0.536105
nucleoside catabolic process	25 out of 1090 genes, 2.3%	122 out of 5317 genes, 2.3%	0.537656
ribonucleoside catabolic process	25 out of 1090 genes, 2.3%	122 out of 5317 genes, 2.3%	0.537656
female gamete generation	13 out of 1090 genes, 1.2%	63 out of 5317 genes, 1.2%	0.539859
regulation of innate immune response	40 out of 1090 genes, 3.7%	196 out of 5317 genes, 3.7%	0.542358
regulation of immune response	40 out of 1090 genes, 3.7%	196 out of 5317 genes, 3.7%	0.542358
negative regulation of catalytic activity	15 out of 1090 genes, 1.4%	73 out of 5317 genes, 1.4%	0.542949
multi-organism reproductive process	15 out of 1090 genes, 1.4%	73 out of 5317 genes, 1.4%	0.542949
megagametogenesis	16 out of 1090 genes, 1.5%	78 out of 5317 genes, 1.5%	0.544415
methylation	75 out of 1090 genes, 6.9%	368 out of 5317 genes, 6.9%	0.545667
plant-type cell wall biogenesis	19 out of 1090 genes, 1.7%	93 out of 5317 genes, 1.7%	0.548553
rRNA processing	34 out of 1090 genes, 3.1%	167 out of 5317 genes, 3.1%	0.549924
response to nitrogen compound	61 out of 1090 genes, 5.6%	300 out of 5317 genes, 5.6%	0.553572
mitotic cell cycle	24 out of 1090 genes, 2.2%	118 out of 5317 genes, 2.2%	0.554783
ribosome biogenesis	45 out of 1090 genes, 4.1%	222 out of 5317 genes, 4.2%	0.562232
regulation of hydrolase activity	7 out of 1090 genes, 0.6%	34 out of 5317 genes, 0.6%	0.56313
cell death	10 out of 1090 genes, 0.9%	49 out of 5317 genes, 0.9%	0.563447
cell proliferation	10 out of 1090 genes, 0.9%	49 out of 5317 genes, 0.9%	0.563447
death	10 out of 1090 genes, 0.9%	49 out of 5317 genes, 0.9%	0.563447
branched-chain amino acid biosynthetic process	5 out of 1090 genes, 0.5%	24 out of 5317 genes, 0.5%	0.564721
cellular process involved in reproduction in multicellular organism	13 out of 1090 genes, 1.2%	64 out of 5317 genes, 1.2%	0.565
rRNA metabolic process	34 out of 1090 genes, 3.1%	168 out of 5317 genes, 3.2%	0.565578
very long-chain fatty acid metabolic process	4 out of 1090 genes, 0.4%	19 out of 5317 genes, 0.4%	0.566809
nucleotide transport	4 out of 1090 genes, 0.4%	19 out of 5317 genes, 0.4%	0.566809
photosynthesis, light harvesting	4 out of 1090 genes, 0.4%	19 out of 5317 genes, 0.4%	0.566809
cuticle development	4 out of 1090 genes, 0.4%	19 out of 5317 genes, 0.4%	0.566809
photosystem II assembly	16 out of 1090 genes, 1.5%	79 out of 5317 genes, 1.5%	0.567045
aminoglycan catabolic process	3 out of 1090 genes, 0.3%	14 out of 5317 genes, 0.3%	0.57077
chitin metabolic process	3 out of 1090 genes, 0.3%	14 out of 5317 genes, 0.3%	0.57077
chitin catabolic process	3 out of 1090 genes, 0.3%	14 out of 5317 genes, 0.3%	0.57077
red or far-red light signaling pathway	3 out of 1090 genes, 0.3%	14 out of 5317 genes, 0.3%	0.57077
amino sugar catabolic process	3 out of 1090 genes, 0.3%	14 out of 5317 genes, 0.3%	0.57077
cellular response to red or far red light	3 out of 1090 genes, 0.3%	14 out of 5317 genes, 0.3%	0.57077
glucosamine-containing compound catabolic process	3 out of 1090 genes, 0.3%	14 out of 5317 genes, 0.3%	0.57077
regulation of immune system process	40 out of 1090 genes, 3.7%	198 out of 5317 genes, 3.7%	0.571331
chloroplast organization	23 out of 1090 genes, 2.1%	114 out of 5317 genes, 2.1%	0.572436
purine ribonucleoside catabolic process	24 out of 1090 genes, 2.2%	119 out of 5317 genes, 2.2%	0.573228
regulation of cellular protein metabolic process	28 out of 1090 genes, 2.6%	139 out of 5317 genes, 2.6%	0.57639
regulation of protein metabolic process	30 out of 1090 genes, 2.8%	149 out of 5317 genes, 2.8%	0.57796
proline metabolic process	2 out of 1090 genes, 0.2%	9 out of 5317 genes, 0.2%	0.578936
cotranslational protein targeting to membrane	2 out of 1090 genes, 0.2%	9 out of 5317 genes, 0.2%	0.578936
SRP-dependent cotranslational protein targeting to membrane	2 out of 1090 genes, 0.2%	9 out of 5317 genes, 0.2%	0.578936
G-protein coupled receptor signaling pathway	2 out of 1090 genes, 0.2%	9 out of 5317 genes, 0.2%	0.578936
detection of chemical stimulus	2 out of 1090 genes, 0.2%	9 out of 5317 genes, 0.2%	0.578936
wax biosynthetic process	2 out of 1090 genes, 0.2%	9 out of 5317 genes, 0.2%	0.578936
mucilage metabolic process	2 out of 1090 genes, 0.2%	9 out of 5317 genes, 0.2%	0.578936
leaf vascular tissue pattern formation	2 out of 1090 genes, 0.2%	9 out of 5317 genes, 0.2%	0.578936
negative regulation of endopeptidase activity	2 out of 1090 genes, 0.2%	9 out of 5317 genes, 0.2%	0.578936
calcium-mediated signaling	2 out of 1090 genes, 0.2%	9 out of 5317 genes, 0.2%	0.578936
pyrimidine nucleobase biosynthetic process	2 out of 1090 genes, 0.2%	9 out of 5317 genes, 0.2%	0.578936
ribonucleoprotein complex assembly	2 out of 1090 genes, 0.2%	9 out of 5317 genes, 0.2%	0.578936
locomotion	2 out of 1090 genes, 0.2%	9 out of 5317 genes, 0.2%	0.578936
alcohol catabolic process	2 out of 1090 genes, 0.2%	9 out of 5317 genes, 0.2%	0.578936
polyol catabolic process	2 out of 1090 genes, 0.2%	9 out of 5317 genes, 0.2%	0.578936
root hair cell tip growth	2 out of 1090 genes, 0.2%	9 out of 5317 genes, 0.2%	0.578936
actin filament severing	2 out of 1090 genes, 0.2%	9 out of 5317 genes, 0.2%	0.578936
regulation of endopeptidase activity	2 out of 1090 genes, 0.2%	9 out of 5317 genes, 0.2%	0.578936
ribonucleoprotein complex subunit organization	2 out of 1090 genes, 0.2%	9 out of 5317 genes, 0.2%	0.578936
organic hydroxy compound catabolic process	2 out of 1090 genes, 0.2%	9 out of 5317 genes, 0.2%	0.578936
phosphate-containing compound metabolic process	227 out of 1090 genes, 20.8%	1117 out of 5317 genes, 21.0%	0.580399
gametophyte development	37 out of 1090 genes, 3.4%	184 out of 5317 genes, 3.5%	0.583353
plant-type ovary development	16 out of 1090 genes, 1.5%	80 out of 5317 genes, 1.5%	0.58925
ovule development	16 out of 1090 genes, 1.5%	80 out of 5317 genes, 1.5%	0.58925
salicylic acid mediated signaling pathway	27 out of 1090 genes, 2.5%	135 out of 5317 genes, 2.5%	0.592747
cellular response to salicylic acid stimulus	27 out of 1090 genes, 2.5%	135 out of 5317 genes, 2.5%	0.592747
DNA-dependent transcription, elongation	8 out of 1090 genes, 0.7%	40 out of 5317 genes, 0.8%	0.594223
cytoplasmic transport	90 out of 1090 genes, 8.3%	447 out of 5317 genes, 8.4%	0.599521
cellular response to ethylene stimulus	6 out of 1090 genes, 0.6%	30 out of 5317 genes, 0.6%	0.599537
response to nematode	5 out of 1090 genes, 0.5%	25 out of 5317 genes, 0.5%	0.603938
ethylene mediated signaling pathway	5 out of 1090 genes, 0.5%	25 out of 5317 genes, 0.5%	0.603938
regulation of lipid metabolic process	5 out of 1090 genes, 0.5%	25 out of 5317 genes, 0.5%	0.603938
purine nucleoside catabolic process	24 out of 1090 genes, 2.2%	121 out of 5317 genes, 2.3%	0.609273
positive regulation of macromolecule metabolic process	25 out of 1090 genes, 2.3%	126 out of 5317 genes, 2.4%	0.609352
defense response to bacterium, incompatible interaction	4 out of 1090 genes, 0.4%	20 out of 5317 genes, 0.4%	0.610462
amide biosynthetic process	4 out of 1090 genes, 0.4%	20 out of 5317 genes, 0.4%	0.610462
positive regulation of post-embryonic development	4 out of 1090 genes, 0.4%	20 out of 5317 genes, 0.4%	0.610462
[truncated: 567 more rows]

## Sheet: S1 vs S3
Table S4 GO enrichment in three comparison pairs (S1 vs. S3 pair)
Gene Ontology term	Cluster frequency	Protein frequency of use	P-value
Cell component
cytoplasmic part	837 out of 993 genes, 84.3%	4240 out of 5817 genes, 72.9%	1.25439e-20
cytosol	467 out of 993 genes, 47.0%	2085 out of 5817 genes, 35.8%	1.12472e-15
vacuole	213 out of 993 genes, 21.5%	769 out of 5817 genes, 13.2%	1.23261e-15
cytoplasm	877 out of 993 genes, 88.3%	4683 out of 5817 genes, 80.5%	5.54404e-13
extracellular region	224 out of 993 genes, 22.6%	865 out of 5817 genes, 14.9%	6.21481e-13
membrane	492 out of 993 genes, 49.5%	2322 out of 5817 genes, 39.9%	9.28796e-12
apoplast	117 out of 993 genes, 11.8%	389 out of 5817 genes, 6.7%	3.61109e-11
vacuolar membrane	131 out of 993 genes, 13.2%	469 out of 5817 genes, 8.1%	5.8501e-10
vacuolar part	131 out of 993 genes, 13.2%	470 out of 5817 genes, 8.1%	6.82366e-10
chloroplast	404 out of 993 genes, 40.7%	1890 out of 5817 genes, 32.5%	1.48937e-09
plastid	409 out of 993 genes, 41.2%	1921 out of 5817 genes, 33.0%	1.92625e-09
cell wall	146 out of 993 genes, 14.7%	567 out of 5817 genes, 9.7%	2.43393e-08
organelle membrane	177 out of 993 genes, 17.8%	721 out of 5817 genes, 12.4%	2.88412e-08
external encapsulating structure	146 out of 993 genes, 14.7%	569 out of 5817 genes, 9.8%	3.11835e-08
chloroplast part	210 out of 993 genes, 21.1%	897 out of 5817 genes, 15.4%	7.10012e-08
intracellular organelle part	415 out of 993 genes, 41.8%	2008 out of 5817 genes, 34.5%	9.91617e-08
organelle part	415 out of 993 genes, 41.8%	2009 out of 5817 genes, 34.5%	1.06217e-07
plastid part	210 out of 993 genes, 21.1%	904 out of 5817 genes, 15.5%	1.37594e-07
cell periphery	363 out of 993 genes, 36.6%	1732 out of 5817 genes, 29.8%	2.57835e-07
chloroplast stroma	154 out of 993 genes, 15.5%	630 out of 5817 genes, 10.8%	3.74383e-07
thylakoid	89 out of 993 genes, 9.0%	322 out of 5817 genes, 5.5%	7.24377e-07
plastid stroma	154 out of 993 genes, 15.5%	637 out of 5817 genes, 11.0%	7.80461e-07
cell junction	184 out of 993 genes, 18.5%	801 out of 5817 genes, 13.8%	2.30352e-06
cell-cell junction	183 out of 993 genes, 18.4%	799 out of 5817 genes, 13.7%	3.03831e-06
plasmodesma	183 out of 993 genes, 18.4%	799 out of 5817 genes, 13.7%	3.03831e-06
symplast	183 out of 993 genes, 18.4%	799 out of 5817 genes, 13.7%	3.03831e-06
organelle envelope	155 out of 993 genes, 15.6%	657 out of 5817 genes, 11.3%	3.43438e-06
envelope	155 out of 993 genes, 15.6%	658 out of 5817 genes, 11.3%	3.77602e-06
thylakoid membrane	57 out of 993 genes, 5.7%	191 out of 5817 genes, 3.3%	6.52046e-06
photosynthetic membrane	57 out of 993 genes, 5.7%	192 out of 5817 genes, 3.3%	7.77853e-06
Golgi apparatus	160 out of 993 genes, 16.1%	695 out of 5817 genes, 11.9%	1.07274e-05
chloroplast thylakoid membrane	54 out of 993 genes, 5.4%	181 out of 5817 genes, 3.1%	1.15312e-05
plastid thylakoid membrane	54 out of 993 genes, 5.4%	181 out of 5817 genes, 3.1%	1.15312e-05
thylakoid part	59 out of 993 genes, 5.9%	206 out of 5817 genes, 3.5%	1.82226e-05
cytosolic part	71 out of 993 genes, 7.2%	262 out of 5817 genes, 4.5%	2.10674e-05
chloroplast envelope	104 out of 993 genes, 10.5%	422 out of 5817 genes, 7.3%	2.55833e-05
plastid envelope	107 out of 993 genes, 10.8%	438 out of 5817 genes, 7.5%	2.90448e-05
cytosolic ribosome	64 out of 993 genes, 6.4%	232 out of 5817 genes, 4.0%	2.97741e-05
plastoglobule	18 out of 993 genes, 1.8%	43 out of 5817 genes, 0.7%	0.00010865
proton-transporting two-sector ATPase complex	18 out of 993 genes, 1.8%	43 out of 5817 genes, 0.7%	0.00010865
proton-transporting ATP synthase complex	13 out of 993 genes, 1.3%	26 out of 5817 genes, 0.4%	0.000112352
plant-type vacuole	22 out of 993 genes, 2.2%	58 out of 5817 genes, 1.0%	0.00011431
organelle subcompartment	65 out of 993 genes, 6.5%	249 out of 5817 genes, 4.3%	0.000158669
mitochondrial envelope	49 out of 993 genes, 4.9%	175 out of 5817 genes, 3.0%	0.000171586
chloroplast thylakoid	64 out of 993 genes, 6.4%	246 out of 5817 genes, 4.2%	0.000197646
plastid thylakoid	64 out of 993 genes, 6.4%	246 out of 5817 genes, 4.2%	0.000197646
plant-type cell wall	64 out of 993 genes, 6.4%	248 out of 5817 genes, 4.3%	0.000252964
plasma membrane	282 out of 993 genes, 28.4%	1397 out of 5817 genes, 24.0%	0.000268171
plant-type vacuole membrane	12 out of 993 genes, 1.2%	26 out of 5817 genes, 0.4%	0.000530099
mitochondrial proton-transporting ATP synthase complex	11 out of 993 genes, 1.1%	23 out of 5817 genes, 0.4%	0.000622666
mitochondrial part	56 out of 993 genes, 5.6%	218 out of 5817 genes, 3.7%	0.000687377
mitochondrial membrane	42 out of 993 genes, 4.2%	157 out of 5817 genes, 2.7%	0.00134397
eukaryotic translation elongation factor 1 complex	8 out of 993 genes, 0.8%	15 out of 5817 genes, 0.3%	0.00145621
mitochondrial inner membrane	36 out of 993 genes, 3.6%	131 out of 5817 genes, 2.3%	0.00174236
organelle inner membrane	40 out of 993 genes, 4.0%	152 out of 5817 genes, 2.6%	0.002407
ribosome	69 out of 993 genes, 6.9%	294 out of 5817 genes, 5.1%	0.00245295
mitochondrion	194 out of 993 genes, 19.5%	956 out of 5817 genes, 16.4%	0.00251881
photosystem	11 out of 993 genes, 1.1%	29 out of 5817 genes, 0.5%	0.00592628
macromolecular complex	211 out of 993 genes, 21.2%	1073 out of 5817 genes, 18.4%	0.0076187
stromule	16 out of 993 genes, 1.6%	51 out of 5817 genes, 0.9%	0.00864889
photosystem I reaction center	4 out of 993 genes, 0.4%	6 out of 5817 genes, 0.1%	0.00946827
photosystem I	5 out of 993 genes, 0.5%	9 out of 5817 genes, 0.2%	0.00987716
proteasome regulatory particle, base subcomplex	9 out of 993 genes, 0.9%	23 out of 5817 genes, 0.4%	0.00992882
ribonucleoprotein complex	75 out of 993 genes, 7.6%	348 out of 5817 genes, 6.0%	0.0150561
cytosolic small ribosomal subunit	16 out of 993 genes, 1.6%	54 out of 5817 genes, 0.9%	0.0153979
proton-transporting two-sector ATPase complex, proton-transporting domain	5 out of 993 genes, 0.5%	10 out of 5817 genes, 0.2%	0.0170097
mitochondrial membrane part	29 out of 993 genes, 2.9%	117 out of 5817 genes, 2.0%	0.020574
protein complex	145 out of 993 genes, 14.6%	733 out of 5817 genes, 12.6%	0.0222571
small ribosomal subunit	18 out of 993 genes, 1.8%	67 out of 5817 genes, 1.2%	0.0287131
integral to peroxisomal membrane	2 out of 993 genes, 0.2%	2 out of 5817 genes, 0.0%	0.0291164
intrinsic to peroxisomal membrane	2 out of 993 genes, 0.2%	2 out of 5817 genes, 0.0%	0.0291164
ribosomal subunit	37 out of 993 genes, 3.7%	161 out of 5817 genes, 2.8%	0.031072
proton-transporting two-sector ATPase complex, catalytic domain	8 out of 993 genes, 0.8%	23 out of 5817 genes, 0.4%	0.0311258
6-phosphofructokinase complex	5 out of 993 genes, 0.5%	12 out of 5817 genes, 0.2%	0.0397389
light-harvesting complex	6 out of 993 genes, 0.6%	16 out of 5817 genes, 0.3%	0.0417441
proteasome complex	17 out of 993 genes, 1.7%	65 out of 5817 genes, 1.1%	0.0418442
microbody part	4 out of 993 genes, 0.4%	9 out of 5817 genes, 0.2%	0.0517636
peroxisomal part	4 out of 993 genes, 0.4%	9 out of 5817 genes, 0.2%	0.0517636
membrane part	120 out of 993 genes, 12.1%	617 out of 5817 genes, 10.6%	0.0559395
intracellular part	929 out of 993 genes, 93.6%	5370 out of 5817 genes, 92.3%	0.0590053
peroxisomal membrane	3 out of 993 genes, 0.3%	6 out of 5817 genes, 0.1%	0.0661499
microbody membrane	3 out of 993 genes, 0.3%	6 out of 5817 genes, 0.1%	0.0661499
photosystem II	7 out of 993 genes, 0.7%	22 out of 5817 genes, 0.4%	0.0670852
intracellular	931 out of 993 genes, 93.8%	5388 out of 5817 genes, 92.6%	0.0741666
vacuolar proton-transporting V-type ATPase, V0 domain	2 out of 993 genes, 0.2%	3 out of 5817 genes, 0.1%	0.077425
citrate lyase complex	2 out of 993 genes, 0.2%	3 out of 5817 genes, 0.1%	0.077425
cytochrome b6f complex	2 out of 993 genes, 0.2%	3 out of 5817 genes, 0.1%	0.077425
photosystem II reaction center	2 out of 993 genes, 0.2%	3 out of 5817 genes, 0.1%	0.077425
magnesium chelatase complex	2 out of 993 genes, 0.2%	3 out of 5817 genes, 0.1%	0.077425
proteasome regulatory particle	11 out of 993 genes, 1.1%	41 out of 5817 genes, 0.7%	0.0777351
proteasome accessory complex	11 out of 993 genes, 1.1%	41 out of 5817 genes, 0.7%	0.0777351
nucleolus	63 out of 993 genes, 6.3%	315 out of 5817 genes, 5.4%	0.0912727
cytosolic large ribosomal subunit	18 out of 993 genes, 1.8%	77 out of 5817 genes, 1.3%	0.0953846
integral to plasma membrane	3 out of 993 genes, 0.3%	7 out of 5817 genes, 0.1%	0.101419
mitochondrial intermembrane space	4 out of 993 genes, 0.4%	11 out of 5817 genes, 0.2%	0.102395
proteasome core complex, alpha-subunit complex	4 out of 993 genes, 0.4%	11 out of 5817 genes, 0.2%	0.102395
organelle envelope lumen	4 out of 993 genes, 0.4%	11 out of 5817 genes, 0.2%	0.102395
proteasome core complex	6 out of 993 genes, 0.6%	20 out of 5817 genes, 0.3%	0.11113
membrane-bounded organelle	776 out of 993 genes, 78.1%	4462 out of 5817 genes, 76.7%	0.127187
intracellular membrane-bounded organelle	776 out of 993 genes, 78.1%	4462 out of 5817 genes, 76.7%	0.127187
organelle	787 out of 993 genes, 79.3%	4528 out of 5817 genes, 77.8%	0.127617
intracellular organelle	787 out of 993 genes, 79.3%	4528 out of 5817 genes, 77.8%	0.127617
proton-transporting ATP synthase complex, catalytic core F(1)	4 out of 993 genes, 0.4%	12 out of 5817 genes, 0.2%	0.133723
euchromatin	2 out of 993 genes, 0.2%	4 out of 5817 genes, 0.1%	0.137537
nuclear euchromatin	2 out of 993 genes, 0.2%	4 out of 5817 genes, 0.1%	0.137537
chloroplast ATP synthase complex	2 out of 993 genes, 0.2%	4 out of 5817 genes, 0.1%	0.137537
integral to Golgi membrane	2 out of 993 genes, 0.2%	4 out of 5817 genes, 0.1%	0.137537
intrinsic to Golgi membrane	2 out of 993 genes, 0.2%	4 out of 5817 genes, 0.1%	0.137537
proton-transporting V-type ATPase, V0 domain	2 out of 993 genes, 0.2%	4 out of 5817 genes, 0.1%	0.137537
ER body	3 out of 993 genes, 0.3%	8 out of 5817 genes, 0.1%	0.142381
peroxisome	31 out of 993 genes, 3.1%	151 out of 5817 genes, 2.6%	0.150471
microbody	31 out of 993 genes, 3.1%	151 out of 5817 genes, 2.6%	0.150471
mitochondrial respiratory chain complex I	11 out of 993 genes, 1.1%	47 out of 5817 genes, 0.8%	0.166213
organelle outer membrane	13 out of 993 genes, 1.3%	58 out of 5817 genes, 1.0%	0.17898
actin cytoskeleton	5 out of 993 genes, 0.5%	18 out of 5817 genes, 0.3%	0.180636
thylakoid lumen	12 out of 993 genes, 1.2%	53 out of 5817 genes, 0.9%	0.181846
cell surface	3 out of 993 genes, 0.3%	9 out of 5817 genes, 0.2%	0.18769
outer membrane	13 out of 993 genes, 1.3%	59 out of 5817 genes, 1.0%	0.195983
integral to membrane	51 out of 993 genes, 5.1%	266 out of 5817 genes, 4.6%	0.196491
NADH dehydrogenase complex	11 out of 993 genes, 1.1%	49 out of 5817 genes, 0.8%	0.203597
respiratory chain complex I	11 out of 993 genes, 1.1%	49 out of 5817 genes, 0.8%	0.203597
mitochondrial proton-transporting ATP synthase complex, coupling factor F(o)	2 out of 993 genes, 0.2%	5 out of 5817 genes, 0.1%	0.204022
nuclear chromatin	2 out of 993 genes, 0.2%	5 out of 5817 genes, 0.1%	0.204022
glycine cleavage complex	2 out of 993 genes, 0.2%	5 out of 5817 genes, 0.1%	0.204022
ADPG pyrophosphorylase complex	2 out of 993 genes, 0.2%	5 out of 5817 genes, 0.1%	0.204022
heterotetrameric ADPG pyrophosphorylase complex	2 out of 993 genes, 0.2%	5 out of 5817 genes, 0.1%	0.204022
proton-transporting ATP synthase complex, coupling factor F(o)	2 out of 993 genes, 0.2%	5 out of 5817 genes, 0.1%	0.204022
late endosome	5 out of 993 genes, 0.5%	19 out of 5817 genes, 0.3%	0.212928
plastid outer membrane	6 out of 993 genes, 0.6%	24 out of 5817 genes, 0.4%	0.215177
plastid membrane	10 out of 993 genes, 1.0%	45 out of 5817 genes, 0.8%	0.228456
large ribosomal subunit	19 out of 993 genes, 1.9%	94 out of 5817 genes, 1.6%	0.243868
respiratory chain	16 out of 993 genes, 1.6%	78 out of 5817 genes, 1.3%	0.248229
Golgi apparatus part	13 out of 993 genes, 1.3%	63 out of 5817 genes, 1.1%	0.270566
pyrophosphate-dependent phosphofructokinase complex	2 out of 993 genes, 0.2%	6 out of 5817 genes, 0.1%	0.272958
nuclear chromosome part	2 out of 993 genes, 0.2%	6 out of 5817 genes, 0.1%	0.272958
membrane-enclosed lumen	79 out of 993 genes, 8.0%	435 out of 5817 genes, 7.5%	0.284184
intrinsic to membrane	61 out of 993 genes, 6.1%	333 out of 5817 genes, 5.7%	0.288313
mitochondrial outer membrane	7 out of 993 genes, 0.7%	32 out of 5817 genes, 0.6%	0.299017
chloroplast membrane	9 out of 993 genes, 0.9%	43 out of 5817 genes, 0.7%	0.306591
non-membrane-bounded organelle	115 out of 993 genes, 11.6%	646 out of 5817 genes, 11.1%	0.317121
intracellular non-membrane-bounded organelle	115 out of 993 genes, 11.6%	646 out of 5817 genes, 11.1%	0.317121
chloroplast outer membrane	5 out of 993 genes, 0.5%	22 out of 5817 genes, 0.4%	0.318104
nuclear lumen	67 out of 993 genes, 6.7%	372 out of 5817 genes, 6.4%	0.330716
multivesicular body	3 out of 993 genes, 0.3%	12 out of 5817 genes, 0.2%	0.336922
mitochondrial respiratory chain	14 out of 993 genes, 1.4%	72 out of 5817 genes, 1.2%	0.341041
mitochondrial proton-transporting ATP synthase complex, catalytic core F(1)	2 out of 993 genes, 0.2%	7 out of 5817 genes, 0.1%	0.341573
storage vacuole	2 out of 993 genes, 0.2%	7 out of 5817 genes, 0.1%	0.341573
protein storage vacuole	2 out of 993 genes, 0.2%	7 out of 5817 genes, 0.1%	0.341573
nuclear dicing body	2 out of 993 genes, 0.2%	7 out of 5817 genes, 0.1%	0.341573
Golgi stack	4 out of 993 genes, 0.4%	18 out of 5817 genes, 0.3%	0.369977
endosome membrane	4 out of 993 genes, 0.4%	18 out of 5817 genes, 0.3%	0.369977
endosomal part	4 out of 993 genes, 0.4%	18 out of 5817 genes, 0.3%	0.369977
organelle lumen	76 out of 993 genes, 7.7%	429 out of 5817 genes, 7.4%	0.376946
intracellular organelle lumen	76 out of 993 genes, 7.7%	429 out of 5817 genes, 7.4%	0.376946
cell projection	3 out of 993 genes, 0.3%	13 out of 5817 genes, 0.2%	0.387485
pollen tube	3 out of 993 genes, 0.3%	13 out of 5817 genes, 0.2%	0.387485
exocyst	2 out of 993 genes, 0.2%	8 out of 5817 genes, 0.1%	0.407971
oligosaccharyltransferase complex	2 out of 993 genes, 0.2%	8 out of 5817 genes, 0.1%	0.407971
Cajal body	2 out of 993 genes, 0.2%	8 out of 5817 genes, 0.1%	0.407971
retromer complex	2 out of 993 genes, 0.2%	8 out of 5817 genes, 0.1%	0.407971
proton-transporting V-type ATPase complex	3 out of 993 genes, 0.3%	14 out of 5817 genes, 0.2%	0.437049
nuclear part	76 out of 993 genes, 7.7%	437 out of 5817 genes, 7.5%	0.447775
Golgi membrane	7 out of 993 genes, 0.7%	37 out of 5817 genes, 0.6%	0.448916
plastid inner membrane	4 out of 993 genes, 0.4%	20 out of 5817 genes, 0.3%	0.453106
nuclear chromosome	2 out of 993 genes, 0.2%	9 out of 5817 genes, 0.2%	0.470908
vacuolar proton-transporting V-type ATPase complex	2 out of 993 genes, 0.2%	9 out of 5817 genes, 0.2%	0.470908
ubiquitin conjugating enzyme complex	2 out of 993 genes, 0.2%	9 out of 5817 genes, 0.2%	0.470908
UBC13-MMS2 complex	2 out of 993 genes, 0.2%	9 out of 5817 genes, 0.2%	0.470908
extracellular region part	2 out of 993 genes, 0.2%	9 out of 5817 genes, 0.2%	0.470908
tubulin complex	2 out of 993 genes, 0.2%	9 out of 5817 genes, 0.2%	0.470908
vesicle	11 out of 993 genes, 1.1%	61 out of 5817 genes, 1.0%	0.473348
membrane-bounded vesicle	11 out of 993 genes, 1.1%	61 out of 5817 genes, 1.0%	0.473348
chloroplast thylakoid lumen	6 out of 993 genes, 0.6%	33 out of 5817 genes, 0.6%	0.504046
plastid thylakoid lumen	6 out of 993 genes, 0.6%	33 out of 5817 genes, 0.6%	0.504046
cell	967 out of 993 genes, 97.4%	5662 out of 5817 genes, 97.3%	0.512506
cell part	967 out of 993 genes, 97.4%	5662 out of 5817 genes, 97.3%	0.512506
mitochondrial matrix	9 out of 993 genes, 0.9%	51 out of 5817 genes, 0.9%	0.514374
ER to Golgi transport vesicle membrane	2 out of 993 genes, 0.2%	10 out of 5817 genes, 0.2%	0.529631
COPII vesicle coat	2 out of 993 genes, 0.2%	10 out of 5817 genes, 0.2%	0.529631
intrinsic to organelle membrane	7 out of 993 genes, 0.7%	40 out of 5817 genes, 0.7%	0.536694
cytoplasmic membrane-bounded vesicle	10 out of 993 genes, 1.0%	58 out of 5817 genes, 1.0%	0.540901
cytoplasmic vesicle	10 out of 993 genes, 1.0%	58 out of 5817 genes, 1.0%	0.540901
early endosome	2 out of 993 genes, 0.2%	11 out of 5817 genes, 0.2%	0.583744
oxygen evolving complex	2 out of 993 genes, 0.2%	11 out of 5817 genes, 0.2%	0.583744
COPI vesicle coat	2 out of 993 genes, 0.2%	11 out of 5817 genes, 0.2%	0.583744
COPI-coated vesicle	2 out of 993 genes, 0.2%	11 out of 5817 genes, 0.2%	0.583744
COPI-coated vesicle membrane	2 out of 993 genes, 0.2%	11 out of 5817 genes, 0.2%	0.583744
intrinsic to mitochondrial outer membrane	2 out of 993 genes, 0.2%	11 out of 5817 genes, 0.2%	0.583744
integral to mitochondrial outer membrane	2 out of 993 genes, 0.2%	11 out of 5817 genes, 0.2%	0.583744
integral to mitochondrial membrane	2 out of 993 genes, 0.2%	11 out of 5817 genes, 0.2%	0.583744
nuclear body	6 out of 993 genes, 0.6%	37 out of 5817 genes, 0.6%	0.623153
Golgi-associated vesicle	4 out of 993 genes, 0.4%	25 out of 5817 genes, 0.4%	0.639168
cell plate	4 out of 993 genes, 0.4%	25 out of 5817 genes, 0.4%	0.639168
integral to organelle membrane	6 out of 993 genes, 0.6%	38 out of 5817 genes, 0.7%	0.650244
chloroplast inner membrane	3 out of 993 genes, 0.3%	19 out of 5817 genes, 0.3%	0.653435
mitochondrial respiratory chain complex III	2 out of 993 genes, 0.2%	13 out of 5817 genes, 0.2%	0.677768
eukaryotic translation initiation factor 3 complex	2 out of 993 genes, 0.2%	13 out of 5817 genes, 0.2%	0.677768
SCF ubiquitin ligase complex	2 out of 993 genes, 0.2%	13 out of 5817 genes, 0.2%	0.677768
ER to Golgi transport vesicle	2 out of 993 genes, 0.2%	13 out of 5817 genes, 0.2%	0.677768
respiratory chain complex III	2 out of 993 genes, 0.2%	13 out of 5817 genes, 0.2%	0.677768
coated vesicle	8 out of 993 genes, 0.8%	52 out of 5817 genes, 0.9%	0.683837
Cul4-RING ubiquitin ligase complex	8 out of 993 genes, 0.8%	52 out of 5817 genes, 0.9%	0.683837
nuclear pore	3 out of 993 genes, 0.3%	20 out of 5817 genes, 0.3%	0.688788
pore complex	3 out of 993 genes, 0.3%	20 out of 5817 genes, 0.3%	0.688788
vesicle coat	5 out of 993 genes, 0.5%	34 out of 5817 genes, 0.6%	0.712733
clathrin-coated vesicle	4 out of 993 genes, 0.4%	28 out of 5817 genes, 0.5%	0.728733
cullin-RING ubiquitin ligase complex	10 out of 993 genes, 1.0%	67 out of 5817 genes, 1.2%	0.729296
endoplasmic reticulum	57 out of 993 genes, 5.7%	356 out of 5817 genes, 6.1%	0.729817
vesicle membrane	5 out of 993 genes, 0.5%	35 out of 5817 genes, 0.6%	0.737262
cytoplasmic vesicle membrane	5 out of 993 genes, 0.5%	35 out of 5817 genes, 0.6%	0.737262
coated vesicle membrane	5 out of 993 genes, 0.5%	35 out of 5817 genes, 0.6%	0.737262
cytoplasmic vesicle part	5 out of 993 genes, 0.5%	35 out of 5817 genes, 0.6%	0.737262
ubiquitin ligase complex	11 out of 993 genes, 1.1%	76 out of 5817 genes, 1.3%	0.771811
endomembrane system	28 out of 993 genes, 2.8%	184 out of 5817 genes, 3.2%	0.779464
spindle	5 out of 993 genes, 0.5%	37 out of 5817 genes, 0.6%	0.781641
heterotrimeric G-protein complex	2 out of 993 genes, 0.2%	16 out of 5817 genes, 0.3%	0.785545
transport vesicle membrane	2 out of 993 genes, 0.2%	16 out of 5817 genes, 0.3%	0.785545
endosome	23 out of 993 genes, 2.3%	154 out of 5817 genes, 2.6%	0.792502
cell cortex part	3 out of 993 genes, 0.3%	24 out of 5817 genes, 0.4%	0.803163
proteasome regulatory particle, lid subcomplex	2 out of 993 genes, 0.2%	17 out of 5817 genes, 0.3%	0.813697
Golgi-associated vesicle membrane	2 out of 993 genes, 0.2%	17 out of 5817 genes, 0.3%	0.813697
cell cortex	3 out of 993 genes, 0.3%	25 out of 5817 genes, 0.4%	0.825526
transport vesicle	3 out of 993 genes, 0.3%	25 out of 5817 genes, 0.4%	0.825526
extrinsic to membrane	5 out of 993 genes, 0.5%	40 out of 5817 genes, 0.7%	0.837036
nuclear speck	2 out of 993 genes, 0.2%	18 out of 5817 genes, 0.3%	0.838497
extrinsic to plasma membrane	2 out of 993 genes, 0.2%	18 out of 5817 genes, 0.3%	0.838497
extrinsic to internal side of plasma membrane	2 out of 993 genes, 0.2%	18 out of 5817 genes, 0.3%	0.838497
chromatin	4 out of 993 genes, 0.4%	33 out of 5817 genes, 0.6%	0.839288
endoplasmic reticulum membrane	7 out of 993 genes, 0.7%	55 out of 5817 genes, 0.9%	0.852236
intrinsic to plasma membrane	7 out of 993 genes, 0.7%	55 out of 5817 genes, 0.9%	0.852236
nucleoid	2 out of 993 genes, 0.2%	19 out of 5817 genes, 0.3%	0.860269
membrane coat	6 out of 993 genes, 0.6%	49 out of 5817 genes, 0.8%	0.865269
coated membrane	6 out of 993 genes, 0.6%	49 out of 5817 genes, 0.8%	0.865269
anchored to membrane	9 out of 993 genes, 0.9%	70 out of 5817 genes, 1.2%	0.867107
trans-Golgi network	18 out of 993 genes, 1.8%	131 out of 5817 genes, 2.3%	0.875227
nuclear outer membrane-endoplasmic reticulum membrane network	7 out of 993 genes, 0.7%	57 out of 5817 genes, 1.0%	0.876771
nucleosome	2 out of 993 genes, 0.2%	20 out of 5817 genes, 0.3%	0.879323
phragmoplast	5 out of 993 genes, 0.5%	43 out of 5817 genes, 0.7%	0.880357
chromosomal part	5 out of 993 genes, 0.5%	43 out of 5817 genes, 0.7%	0.880357
protein-DNA complex	2 out of 993 genes, 0.2%	21 out of 5817 genes, 0.4%	0.89595
internal side of plasma membrane	2 out of 993 genes, 0.2%	22 out of 5817 genes, 0.4%	0.910424
chromosome	7 out of 993 genes, 0.7%	61 out of 5817 genes, 1.0%	0.915749
nucleoplasm part	8 out of 993 genes, 0.8%	69 out of 5817 genes, 1.2%	0.921805
endoplasmic reticulum part	7 out of 993 genes, 0.7%	62 out of 5817 genes, 1.1%	0.923647
nuclear envelope	7 out of 993 genes, 0.7%	63 out of 5817 genes, 1.1%	0.930892
microtubule cytoskeleton	9 out of 993 genes, 0.9%	79 out of 5817 genes, 1.4%	0.939754
clathrin coat	2 out of 993 genes, 0.2%	25 out of 5817 genes, 0.4%	0.943311
plasma membrane part	10 out of 993 genes, 1.0%	88 out of 5817 genes, 1.5%	0.948854
nucleoplasm	8 out of 993 genes, 0.8%	75 out of 5817 genes, 1.3%	0.956435
anchored to plasma membrane	4 out of 993 genes, 0.4%	48 out of 5817 genes, 0.8%	0.974185
cytoskeleton	11 out of 993 genes, 1.1%	104 out of 5817 genes, 1.8%	0.977347
cytoskeletal part	9 out of 993 genes, 0.9%	89 out of 5817 genes, 1.5%	0.977453
microtubule	4 out of 993 genes, 0.4%	50 out of 5817 genes, 0.9%	0.980204
nucleus	268 out of 993 genes, 27.0%	1947 out of 5817 genes, 33.5%	0.999999
Molecular Function
copper ion binding	76 out of 864 genes, 8.8%	231 out of 4831 genes, 4.8%	1.19697e-08
cation binding	247 out of 864 genes, 28.6%	1090 out of 4831 genes, 22.6%	2.85397e-06
metal ion binding	224 out of 864 genes, 25.9%	1005 out of 4831 genes, 20.8%	3.60811e-05
transition metal ion binding	156 out of 864 genes, 18.1%	665 out of 4831 genes, 13.8%	5.31711e-05
oxidoreductase activity	169 out of 864 genes, 19.6%	735 out of 4831 genes, 15.2%	7.92507e-05
tetrapyrrole binding	39 out of 864 genes, 4.5%	122 out of 4831 genes, 2.5%	9.81825e-05
catalytic activity	613 out of 864 genes, 70.9%	3173 out of 4831 genes, 65.7%	0.000161912
hydrogen-translocating pyrophosphatase activity	5 out of 864 genes, 0.6%	5 out of 4831 genes, 0.1%	0.000181237
lipoxygenase activity	5 out of 864 genes, 0.6%	5 out of 4831 genes, 0.1%	0.000181237
ion binding	390 out of 864 genes, 45.1%	1930 out of 4831 genes, 40.0%	0.000358393
L-tyrosine:2-oxoglutarate aminotransferase activity	4 out of 864 genes, 0.5%	4 out of 4831 genes, 0.1%	0.00101725
L-tyrosine aminotransferase activity	4 out of 864 genes, 0.5%	4 out of 4831 genes, 0.1%	0.00101725
acid-thiol ligase activity	9 out of 864 genes, 1.0%	17 out of 4831 genes, 0.4%	0.00110506
cofactor binding	84 out of 864 genes, 9.7%	346 out of 4831 genes, 7.2%	0.00115938
heme binding	32 out of 864 genes, 3.7%	107 out of 4831 genes, 2.2%	0.00146291
CoA-ligase activity	8 out of 864 genes, 0.9%	15 out of 4831 genes, 0.3%	0.00198929
peptide binding	11 out of 864 genes, 1.3%	25 out of 4831 genes, 0.5%	0.00217461
lyase activity	56 out of 864 genes, 6.5%	220 out of 4831 genes, 4.6%	0.00255524
ligase activity, forming carbon-sulfur bonds	10 out of 864 genes, 1.2%	22 out of 4831 genes, 0.5%	0.00257219
sulfur compound binding	12 out of 864 genes, 1.4%	29 out of 4831 genes, 0.6%	0.00260033
transmembrane transporter activity	52 out of 864 genes, 6.0%	203 out of 4831 genes, 4.2%	0.00311673
AMP binding	4 out of 864 genes, 0.5%	5 out of 4831 genes, 0.1%	0.00436129
glutathione binding	9 out of 864 genes, 1.0%	20 out of 4831 genes, 0.4%	0.004578
oligopeptide binding	9 out of 864 genes, 1.0%	20 out of 4831 genes, 0.4%	0.004578
carbon-carbon lyase activity	23 out of 864 genes, 2.7%	75 out of 4831 genes, 1.6%	0.00462647
primary active transmembrane transporter activity	29 out of 864 genes, 3.4%	101 out of 4831 genes, 2.1%	0.00463311
P-P-bond-hydrolysis-driven transmembrane transporter activity	29 out of 864 genes, 3.4%	101 out of 4831 genes, 2.1%	0.00463311
phosphoglycerate mutase activity	3 out of 864 genes, 0.3%	3 out of 4831 genes, 0.1%	0.00570414
oxidative phosphorylation uncoupler activity	3 out of 864 genes, 0.3%	3 out of 4831 genes, 0.1%	0.00570414
L-tryptophan:2-oxoglutarate aminotransferase activity	3 out of 864 genes, 0.3%	3 out of 4831 genes, 0.1%	0.00570414
L-tryptophan aminotransferase activity	3 out of 864 genes, 0.3%	3 out of 4831 genes, 0.1%	0.00570414
carbohydrate phosphatase activity	7 out of 864 genes, 0.8%	14 out of 4831 genes, 0.3%	0.00610159
L-alanine:2-oxoglutarate aminotransferase activity	5 out of 864 genes, 0.6%	8 out of 4831 genes, 0.2%	0.00628571
alanine-oxo-acid transaminase activity	5 out of 864 genes, 0.6%	8 out of 4831 genes, 0.2%	0.00628571
1-aminocyclopropane-1-carboxylate synthase activity	6 out of 864 genes, 0.7%	11 out of 4831 genes, 0.2%	0.00656268
electron carrier activity	42 out of 864 genes, 4.9%	164 out of 4831 genes, 3.4%	0.00753171
magnesium ion binding	30 out of 864 genes, 3.5%	109 out of 4831 genes, 2.3%	0.0077968
active transmembrane transporter activity	33 out of 864 genes, 3.8%	123 out of 4831 genes, 2.5%	0.0081983
flavin adenine dinucleotide binding	21 out of 864 genes, 2.4%	70 out of 4831 genes, 1.4%	0.00874939
NAD binding	16 out of 864 genes, 1.9%	49 out of 4831 genes, 1.0%	0.00887042
pyridoxal phosphate binding	26 out of 864 genes, 3.0%	92 out of 4831 genes, 1.9%	0.00889814
chlorophyll binding	7 out of 864 genes, 0.8%	15 out of 4831 genes, 0.3%	0.00969985
coenzyme binding	55 out of 864 genes, 6.4%	229 out of 4831 genes, 4.7%	0.0100728
antioxidant activity	27 out of 864 genes, 3.1%	98 out of 4831 genes, 2.0%	0.0110955
water transmembrane transporter activity	6 out of 864 genes, 0.7%	12 out of 4831 genes, 0.2%	0.0111631
water channel activity	6 out of 864 genes, 0.7%	12 out of 4831 genes, 0.2%	0.0111631
peptide receptor activity	4 out of 864 genes, 0.5%	6 out of 4831 genes, 0.1%	0.0112316
ferredoxin-NADP+ reductase activity	4 out of 864 genes, 0.5%	6 out of 4831 genes, 0.1%	0.0112316
fucosidase activity	4 out of 864 genes, 0.5%	6 out of 4831 genes, 0.1%	0.0112316
channel activity	11 out of 864 genes, 1.3%	30 out of 4831 genes, 0.6%	0.0112519
passive transmembrane transporter activity	11 out of 864 genes, 1.3%	30 out of 4831 genes, 0.6%	0.0112519
substrate-specific channel activity	11 out of 864 genes, 1.3%	30 out of 4831 genes, 0.6%	0.0112519
substrate-specific transmembrane transporter activity	45 out of 864 genes, 5.2%	182 out of 4831 genes, 3.8%	0.0112647
translation elongation factor activity	13 out of 864 genes, 1.5%	38 out of 4831 genes, 0.8%	0.0116044
sugar-phosphatase activity	5 out of 864 genes, 0.6%	9 out of 4831 genes, 0.2%	0.0120764
hydrolase activity, hydrolyzing O-glycosyl compounds	42 out of 864 genes, 4.9%	169 out of 4831 genes, 3.5%	0.0128673
carboxy-lyase activity	16 out of 864 genes, 1.9%	51 out of 4831 genes, 1.1%	0.0133708
poly-pyrimidine tract binding	7 out of 864 genes, 0.8%	16 out of 4831 genes, 0.3%	0.0146298
poly(U) RNA binding	7 out of 864 genes, 0.8%	16 out of 4831 genes, 0.3%	0.0146298
iron ion binding	22 out of 864 genes, 2.5%	78 out of 4831 genes, 1.6%	0.0157463
phosphotransferase activity, phosphate group as acceptor	8 out of 864 genes, 0.9%	20 out of 4831 genes, 0.4%	0.0168507
peroxidase activity	20 out of 864 genes, 2.3%	70 out of 4831 genes, 1.4%	0.018023
oxidoreductase activity, acting on peroxide as acceptor	20 out of 864 genes, 2.3%	70 out of 4831 genes, 1.4%	0.018023
cystathionine beta-lyase activity	3 out of 864 genes, 0.3%	4 out of 4831 genes, 0.1%	0.0197648
cellulase activity	3 out of 864 genes, 0.3%	4 out of 4831 genes, 0.1%	0.0197648
electron transporter, transferring electrons within the cyclic electron transport pathway of photosynthesis activity	3 out of 864 genes, 0.3%	4 out of 4831 genes, 0.1%	0.0197648
oxidoreductase activity, acting on NAD(P)H	18 out of 864 genes, 2.1%	62 out of 4831 genes, 1.3%	0.020534
cobalt ion binding	18 out of 864 genes, 2.1%	62 out of 4831 genes, 1.3%	0.020534
acyl-CoA dehydrogenase activity	4 out of 864 genes, 0.5%	7 out of 4831 genes, 0.1%	0.0225231
phosphoenolpyruvate carboxykinase activity	4 out of 864 genes, 0.5%	7 out of 4831 genes, 0.1%	0.0225231
oxidoreductase activity, acting on iron-sulfur proteins as donors, NAD or NADP as acceptor	4 out of 864 genes, 0.5%	7 out of 4831 genes, 0.1%	0.0225231
hydrolase activity, acting on glycosyl bonds	42 out of 864 genes, 4.9%	175 out of 4831 genes, 3.6%	0.023002
ATPase activity, coupled to transmembrane movement of ions, rotational mechanism	11 out of 864 genes, 1.3%	33 out of 4831 genes, 0.7%	0.0238692
proton-transporting ATP synthase activity, rotational mechanism	9 out of 864 genes, 1.0%	25 out of 4831 genes, 0.5%	0.0239595
proton-transporting ATPase activity, rotational mechanism	9 out of 864 genes, 1.0%	25 out of 4831 genes, 0.5%	0.0239595
hydrogen ion transmembrane transporter activity	18 out of 864 genes, 2.1%	64 out of 4831 genes, 1.3%	0.0281288
anion transmembrane transporter activity	12 out of 864 genes, 1.4%	38 out of 4831 genes, 0.8%	0.0286542
amide binding	11 out of 864 genes, 1.3%	34 out of 4831 genes, 0.7%	0.0297643
FMN binding	8 out of 864 genes, 0.9%	22 out of 4831 genes, 0.5%	0.0307149
modified amino acid binding	9 out of 864 genes, 1.0%	26 out of 4831 genes, 0.5%	0.0310029
mannosyltransferase activity	2 out of 864 genes, 0.2%	2 out of 4831 genes, 0.0%	0.0319551
NADPH dehydrogenase activity	2 out of 864 genes, 0.2%	2 out of 4831 genes, 0.0%	0.0319551
glutamate-cysteine ligase activity	2 out of 864 genes, 0.2%	2 out of 4831 genes, 0.0%	0.0319551
malate dehydrogenase (decarboxylating) activity	2 out of 864 genes, 0.2%	2 out of 4831 genes, 0.0%	0.0319551
phosphoglycerate kinase activity	2 out of 864 genes, 0.2%	2 out of 4831 genes, 0.0%	0.0319551
ATP:ADP antiporter activity	2 out of 864 genes, 0.2%	2 out of 4831 genes, 0.0%	0.0319551
oxaloacetate decarboxylase activity	2 out of 864 genes, 0.2%	2 out of 4831 genes, 0.0%	0.0319551
tricarboxylic acid transmembrane transporter activity	2 out of 864 genes, 0.2%	2 out of 4831 genes, 0.0%	0.0319551
metallochaperone activity	2 out of 864 genes, 0.2%	2 out of 4831 genes, 0.0%	0.0319551
copper chaperone activity	2 out of 864 genes, 0.2%	2 out of 4831 genes, 0.0%	0.0319551
12-oxophytodienoate reductase activity	2 out of 864 genes, 0.2%	2 out of 4831 genes, 0.0%	0.0319551
oxidoreductase activity, acting on a sulfur group of donors, oxygen as acceptor	2 out of 864 genes, 0.2%	2 out of 4831 genes, 0.0%	0.0319551
magnesium chelatase activity	2 out of 864 genes, 0.2%	2 out of 4831 genes, 0.0%	0.0319551
guiding stereospecific synthesis activity	2 out of 864 genes, 0.2%	2 out of 4831 genes, 0.0%	0.0319551
electron transporter, transferring electrons within the noncyclic electron transport pathway of photosynthesis activity	2 out of 864 genes, 0.2%	2 out of 4831 genes, 0.0%	0.0319551
allene-oxide cyclase activity	2 out of 864 genes, 0.2%	2 out of 4831 genes, 0.0%	0.0319551
2,3-bisphosphoglycerate-independent phosphoglycerate mutase activity	2 out of 864 genes, 0.2%	2 out of 4831 genes, 0.0%	0.0319551
ligase activity, forming nitrogen-metal bonds	2 out of 864 genes, 0.2%	2 out of 4831 genes, 0.0%	0.0319551
ligase activity, forming nitrogen-metal bonds, forming coordination complexes	2 out of 864 genes, 0.2%	2 out of 4831 genes, 0.0%	0.0319551
flavonoid binding	2 out of 864 genes, 0.2%	2 out of 4831 genes, 0.0%	0.0319551
camalexin binding	2 out of 864 genes, 0.2%	2 out of 4831 genes, 0.0%	0.0319551
quercitrin binding	2 out of 864 genes, 0.2%	2 out of 4831 genes, 0.0%	0.0319551
adenylate kinase activity	5 out of 864 genes, 0.6%	11 out of 4831 genes, 0.2%	0.0323761
anion channel activity	5 out of 864 genes, 0.6%	11 out of 4831 genes, 0.2%	0.0323761
oxidoreductase activity, acting on the CH-NH2 group of donors	12 out of 864 genes, 1.4%	39 out of 4831 genes, 0.8%	0.034885
calcium ion binding	25 out of 864 genes, 2.9%	98 out of 4831 genes, 2.0%	0.0357698
transaminase activity	14 out of 864 genes, 1.6%	48 out of 4831 genes, 1.0%	0.0370304
transferase activity, transferring nitrogenous groups	14 out of 864 genes, 1.6%	48 out of 4831 genes, 1.0%	0.0370304
endopeptidase inhibitor activity	6 out of 864 genes, 0.7%	15 out of 4831 genes, 0.3%	0.0373718
endopeptidase regulator activity	6 out of 864 genes, 0.7%	15 out of 4831 genes, 0.3%	0.0373718
glycine hydroxymethyltransferase activity	4 out of 864 genes, 0.5%	8 out of 4831 genes, 0.2%	0.0387605
isomerase activity	45 out of 864 genes, 5.2%	196 out of 4831 genes, 4.1%	0.0391
transporter activity	67 out of 864 genes, 7.8%	308 out of 4831 genes, 6.4%	0.0420371
phosphoenolpyruvate carboxylase activity	3 out of 864 genes, 0.3%	5 out of 4831 genes, 0.1%	0.0428702
isoprenoid binding	3 out of 864 genes, 0.3%	5 out of 4831 genes, 0.1%	0.0428702
fructose 1,6-bisphosphate 1-phosphatase activity	3 out of 864 genes, 0.3%	5 out of 4831 genes, 0.1%	0.0428702
hormone binding	3 out of 864 genes, 0.3%	5 out of 4831 genes, 0.1%	0.0428702
glucosidase activity	10 out of 864 genes, 1.2%	32 out of 4831 genes, 0.7%	0.046953
protease binding	5 out of 864 genes, 0.6%	12 out of 4831 genes, 0.2%	0.0475283
6-phosphofructokinase activity	5 out of 864 genes, 0.6%	12 out of 4831 genes, 0.2%	0.0475283
L-aspartate:2-oxoglutarate aminotransferase activity	5 out of 864 genes, 0.6%	12 out of 4831 genes, 0.2%	0.0475283
protein domain specific binding	5 out of 864 genes, 0.6%	12 out of 4831 genes, 0.2%	0.0475283
protein phosphorylated amino acid binding	5 out of 864 genes, 0.6%	12 out of 4831 genes, 0.2%	0.0475283
phosphoprotein binding	5 out of 864 genes, 0.6%	12 out of 4831 genes, 0.2%	0.0475283
monovalent inorganic cation transmembrane transporter activity	18 out of 864 genes, 2.1%	68 out of 4831 genes, 1.4%	0.0493422
ATPase activity, coupled to transmembrane movement of ions	16 out of 864 genes, 1.9%	59 out of 4831 genes, 1.2%	0.0505885
protein transmembrane transporter activity	8 out of 864 genes, 0.9%	24 out of 4831 genes, 0.5%	0.0508499
P-P-bond-hydrolysis-driven protein transmembrane transporter activity	7 out of 864 genes, 0.8%	20 out of 4831 genes, 0.4%	0.0517045
oxidoreductase activity, acting on the CH-CH group of donors	17 out of 864 genes, 2.0%	64 out of 4831 genes, 1.3%	0.0534912
ion transmembrane transporter activity	33 out of 864 genes, 3.8%	141 out of 4831 genes, 2.9%	0.0555927
L-ascorbate peroxidase activity	4 out of 864 genes, 0.5%	9 out of 4831 genes, 0.2%	0.0601079
oxidoreductase activity, acting on iron-sulfur proteins as donors	4 out of 864 genes, 0.5%	9 out of 4831 genes, 0.2%	0.0601079
cation-transporting ATPase activity	15 out of 864 genes, 1.7%	56 out of 4831 genes, 1.2%	0.0629295
carbonate dehydratase activity	5 out of 864 genes, 0.6%	13 out of 4831 genes, 0.3%	0.0662053
O-acyltransferase activity	5 out of 864 genes, 0.6%	13 out of 4831 genes, 0.3%	0.0662053
phosphofructokinase activity	5 out of 864 genes, 0.6%	13 out of 4831 genes, 0.3%	0.0662053
nucleotide kinase activity	5 out of 864 genes, 0.6%	13 out of 4831 genes, 0.3%	0.0662053
carboxylic acid transmembrane transporter activity	5 out of 864 genes, 0.6%	13 out of 4831 genes, 0.3%	0.0662053
3-hydroxyisobutyryl-CoA hydrolase activity	3 out of 864 genes, 0.3%	6 out of 4831 genes, 0.1%	0.0745087
sucrose alpha-glucosidase activity	3 out of 864 genes, 0.3%	6 out of 4831 genes, 0.1%	0.0745087
succinate-CoA ligase activity	3 out of 864 genes, 0.3%	6 out of 4831 genes, 0.1%	0.0745087
dicarboxylic acid transmembrane transporter activity	3 out of 864 genes, 0.3%	6 out of 4831 genes, 0.1%	0.0745087
oxidoreductase activity, acting on a sulfur group of donors, quinone or similar compound as acceptor	3 out of 864 genes, 0.3%	6 out of 4831 genes, 0.1%	0.0745087
glutathione dehydrogenase (ascorbate) activity	3 out of 864 genes, 0.3%	6 out of 4831 genes, 0.1%	0.0745087
transferase activity, transferring alkyl or aryl (other than methyl) groups	16 out of 864 genes, 1.9%	62 out of 4831 genes, 1.3%	0.0750133
oxidoreductase activity, acting on NAD(P)H, quinone or similar compound as acceptor	8 out of 864 genes, 0.9%	26 out of 4831 genes, 0.5%	0.0779493
peptidyl-prolyl cis-trans isomerase activity	12 out of 864 genes, 1.4%	44 out of 4831 genes, 0.9%	0.0805165
amino acid binding	12 out of 864 genes, 1.4%	44 out of 4831 genes, 0.9%	0.0805165
beta-glucosidase activity	7 out of 864 genes, 0.8%	22 out of 4831 genes, 0.5%	0.0825062
nucleobase-containing compound kinase activity	7 out of 864 genes, 0.8%	22 out of 4831 genes, 0.5%	0.0825062
retinal dehydrogenase activity	2 out of 864 genes, 0.2%	3 out of 4831 genes, 0.1%	0.0844571
acetate-CoA ligase activity	2 out of 864 genes, 0.2%	3 out of 4831 genes, 0.1%	0.0844571
adenosylhomocysteinase activity	2 out of 864 genes, 0.2%	3 out of 4831 genes, 0.1%	0.0844571
indole-3-glycerol-phosphate synthase activity	2 out of 864 genes, 0.2%	3 out of 4831 genes, 0.1%	0.0844571
isocitrate dehydrogenase (NADP+) activity	2 out of 864 genes, 0.2%	3 out of 4831 genes, 0.1%	0.0844571
methionine adenosyltransferase activity	2 out of 864 genes, 0.2%	3 out of 4831 genes, 0.1%	0.0844571
sedoheptulose-7-phosphate:D-glyceraldehyde-3-phosphate glyceronetransferase activity	2 out of 864 genes, 0.2%	3 out of 4831 genes, 0.1%	0.0844571
glyceraldehyde-3-phosphate dehydrogenase (NADP+) (non-phosphorylating) activity	2 out of 864 genes, 0.2%	3 out of 4831 genes, 0.1%	0.0844571
serine O-acetyltransferase activity	2 out of 864 genes, 0.2%	3 out of 4831 genes, 0.1%	0.0844571
cyclase activity	2 out of 864 genes, 0.2%	3 out of 4831 genes, 0.1%	0.0844571
oxygen evolving activity	2 out of 864 genes, 0.2%	3 out of 4831 genes, 0.1%	0.0844571
serine O-acyltransferase activity	2 out of 864 genes, 0.2%	3 out of 4831 genes, 0.1%	0.0844571
O-acetyltransferase activity	2 out of 864 genes, 0.2%	3 out of 4831 genes, 0.1%	0.0844571
malate dehydrogenase (oxaloacetate-decarboxylating) activity	2 out of 864 genes, 0.2%	3 out of 4831 genes, 0.1%	0.0844571
oxidoreductase activity, acting on NAD(P)H, NAD(P) as acceptor	2 out of 864 genes, 0.2%	3 out of 4831 genes, 0.1%	0.0844571
trialkylsulfonium hydrolase activity	2 out of 864 genes, 0.2%	3 out of 4831 genes, 0.1%	0.0844571
enone reductase activity	2 out of 864 genes, 0.2%	3 out of 4831 genes, 0.1%	0.0844571
peroxiredoxin activity	2 out of 864 genes, 0.2%	3 out of 4831 genes, 0.1%	0.0844571
carboxylic acid binding	16 out of 864 genes, 1.9%	63 out of 4831 genes, 1.3%	0.0846334
voltage-gated anion channel activity	4 out of 864 genes, 0.5%	10 out of 4831 genes, 0.2%	0.0864179
oxidoreductase activity, acting on the CH-CH group of donors, oxygen as acceptor	4 out of 864 genes, 0.5%	10 out of 4831 genes, 0.2%	0.0864179
organic acid transmembrane transporter activity	5 out of 864 genes, 0.6%	14 out of 4831 genes, 0.3%	0.0883732
aldehyde-lyase activity	5 out of 864 genes, 0.6%	14 out of 4831 genes, 0.3%	0.0883732
substrate-specific transporter activity	52 out of 864 genes, 6.0%	244 out of 4831 genes, 5.1%	0.0907893
glutathione transferase activity	8 out of 864 genes, 0.9%	27 out of 4831 genes, 0.6%	0.0941947
carbohydrate kinase activity	10 out of 864 genes, 1.2%	36 out of 4831 genes, 0.7%	0.0950452
hydro-lyase activity	17 out of 864 genes, 2.0%	69 out of 4831 genes, 1.4%	0.097281
oxidoreductase activity, acting on single donors with incorporation of molecular oxygen	7 out of 864 genes, 0.8%	23 out of 4831 genes, 0.5%	0.101127
4 iron, 4 sulfur cluster binding	7 out of 864 genes, 0.8%	23 out of 4831 genes, 0.5%	0.101127
carbon-oxygen lyase activity	22 out of 864 genes, 2.5%	94 out of 4831 genes, 1.9%	0.103786
3-chloroallyl aldehyde dehydrogenase activity	6 out of 864 genes, 0.7%	19 out of 4831 genes, 0.4%	0.107922
threonine-type endopeptidase activity	6 out of 864 genes, 0.7%	19 out of 4831 genes, 0.4%	0.107922
organic anion transmembrane transporter activity	6 out of 864 genes, 0.7%	19 out of 4831 genes, 0.4%	0.107922
oxidoreductase activity, acting on single donors with incorporation of molecular oxygen, incorporation of two atoms of oxygen	6 out of 864 genes, 0.7%	19 out of 4831 genes, 0.4%	0.107922
peptidase inhibitor activity	6 out of 864 genes, 0.7%	19 out of 4831 genes, 0.4%	0.107922
peptidase regulator activity	6 out of 864 genes, 0.7%	19 out of 4831 genes, 0.4%	0.107922
threonine-type peptidase activity	6 out of 864 genes, 0.7%	19 out of 4831 genes, 0.4%	0.107922
cis-trans isomerase activity	13 out of 864 genes, 1.5%	51 out of 4831 genes, 1.1%	0.110121
macromolecule transmembrane transporter activity	8 out of 864 genes, 0.9%	28 out of 4831 genes, 0.6%	0.112218
adenosine kinase activity	3 out of 864 genes, 0.3%	7 out of 4831 genes, 0.1%	0.113498
glutathione peroxidase activity	3 out of 864 genes, 0.3%	7 out of 4831 genes, 0.1%	0.113498
S-methyltransferase activity	3 out of 864 genes, 0.3%	7 out of 4831 genes, 0.1%	0.113498
alanine-glyoxylate transaminase activity	3 out of 864 genes, 0.3%	7 out of 4831 genes, 0.1%	0.113498
molybdenum ion binding	3 out of 864 genes, 0.3%	7 out of 4831 genes, 0.1%	0.113498
carbohydrate derivative binding	5 out of 864 genes, 0.6%	15 out of 4831 genes, 0.3%	0.113874
cysteine-type endopeptidase activity	4 out of 864 genes, 0.5%	11 out of 4831 genes, 0.2%	0.117299
receptor activity	8 out of 864 genes, 0.9%	29 out of 4831 genes, 0.6%	0.131967
translation factor activity, nucleic acid binding	25 out of 864 genes, 2.9%	112 out of 4831 genes, 2.3%	0.133403
oxidoreductase activity, acting on the aldehyde or oxo group of donors, NAD or NADP as acceptor	12 out of 864 genes, 1.4%	48 out of 4831 genes, 1.0%	0.135984
carbon-sulfur lyase activity	7 out of 864 genes, 0.8%	25 out of 4831 genes, 0.5%	0.144511
oxidoreductase activity, acting on the CH-CH group of donors, NAD or NADP as acceptor	10 out of 864 genes, 1.2%	39 out of 4831 genes, 0.8%	0.145103
inorganic cation transmembrane transporter activity	20 out of 864 genes, 2.3%	88 out of 4831 genes, 1.8%	0.145866
gamma-glutamyltransferase activity	2 out of 864 genes, 0.2%	4 out of 4831 genes, 0.1%	0.149149
3-deoxy-7-phosphoheptulonate synthase activity	2 out of 864 genes, 0.2%	4 out of 4831 genes, 0.1%	0.149149
3-beta-hydroxy-delta5-steroid dehydrogenase activity	2 out of 864 genes, 0.2%	4 out of 4831 genes, 0.1%	0.149149
acyl-CoA oxidase activity	2 out of 864 genes, 0.2%	4 out of 4831 genes, 0.1%	0.149149
malic enzyme activity	2 out of 864 genes, 0.2%	4 out of 4831 genes, 0.1%	0.149149
nucleoside diphosphate kinase activity	2 out of 864 genes, 0.2%	4 out of 4831 genes, 0.1%	0.149149
alpha-L-fucosidase activity	2 out of 864 genes, 0.2%	4 out of 4831 genes, 0.1%	0.149149
pyruvate decarboxylase activity	2 out of 864 genes, 0.2%	4 out of 4831 genes, 0.1%	0.149149
succinate-CoA ligase (GDP-forming) activity	2 out of 864 genes, 0.2%	4 out of 4831 genes, 0.1%	0.149149
ferric iron binding	2 out of 864 genes, 0.2%	4 out of 4831 genes, 0.1%	0.149149
diaminopimelate epimerase activity	2 out of 864 genes, 0.2%	4 out of 4831 genes, 0.1%	0.149149
abscisic acid binding	2 out of 864 genes, 0.2%	4 out of 4831 genes, 0.1%	0.149149
glutamate synthase activity	2 out of 864 genes, 0.2%	4 out of 4831 genes, 0.1%	0.149149
steroid dehydrogenase activity, acting on the CH-OH group of donors, NAD or NADP as acceptor	2 out of 864 genes, 0.2%	4 out of 4831 genes, 0.1%	0.149149
electron transporter, transferring electrons within cytochrome b6/f complex of photosystem II activity	2 out of 864 genes, 0.2%	4 out of 4831 genes, 0.1%	0.149149
calmodulin-dependent protein kinase activity	4 out of 864 genes, 0.5%	12 out of 4831 genes, 0.2%	0.152184
voltage-gated ion channel activity	4 out of 864 genes, 0.5%	12 out of 4831 genes, 0.2%	0.152184
xyloglucan:xyloglucosyl transferase activity	4 out of 864 genes, 0.5%	12 out of 4831 genes, 0.2%	0.152184
intramolecular transferase activity, phosphotransferases	4 out of 864 genes, 0.5%	12 out of 4831 genes, 0.2%	0.152184
voltage-gated channel activity	4 out of 864 genes, 0.5%	12 out of 4831 genes, 0.2%	0.152184
gated channel activity	4 out of 864 genes, 0.5%	12 out of 4831 genes, 0.2%	0.152184
ion gated channel activity	4 out of 864 genes, 0.5%	12 out of 4831 genes, 0.2%	0.152184
ubiquitin protein ligase binding	4 out of 864 genes, 0.5%	12 out of 4831 genes, 0.2%	0.152184
small conjugating protein ligase binding	4 out of 864 genes, 0.5%	12 out of 4831 genes, 0.2%	0.152184
oxidoreductase activity, acting on the aldehyde or oxo group of donors	15 out of 864 genes, 1.7%	64 out of 4831 genes, 1.3%	0.1576
double-stranded RNA binding	3 out of 864 genes, 0.3%	8 out of 4831 genes, 0.2%	0.15834
aconitate hydratase activity	3 out of 864 genes, 0.3%	8 out of 4831 genes, 0.2%	0.15834
pseudouridine synthase activity	3 out of 864 genes, 0.3%	8 out of 4831 genes, 0.2%	0.15834
amino acid transmembrane transporter activity	3 out of 864 genes, 0.3%	8 out of 4831 genes, 0.2%	0.15834
steroid dehydrogenase activity	3 out of 864 genes, 0.3%	8 out of 4831 genes, 0.2%	0.15834
glutathione gamma-glutamylcysteinyltransferase activity	3 out of 864 genes, 0.3%	8 out of 4831 genes, 0.2%	0.15834
hydrolase activity, acting on ether bonds	3 out of 864 genes, 0.3%	8 out of 4831 genes, 0.2%	0.15834
thiamine pyrophosphate binding	3 out of 864 genes, 0.3%	8 out of 4831 genes, 0.2%	0.15834
glucan endo-1,3-beta-D-glucosidase activity	3 out of 864 genes, 0.3%	8 out of 4831 genes, 0.2%	0.15834
acid phosphatase activity	6 out of 864 genes, 0.7%	21 out of 4831 genes, 0.4%	0.15841
acid-amino acid ligase activity	17 out of 864 genes, 2.0%	74 out of 4831 genes, 1.5%	0.158696
UDP-glucosyltransferase activity	11 out of 864 genes, 1.3%	45 out of 4831 genes, 0.9%	0.167613
oxidoreductase activity, acting on the CH-NH2 group of donors, oxygen as acceptor	7 out of 864 genes, 0.8%	26 out of 4831 genes, 0.5%	0.169034
ligase activity	44 out of 864 genes, 5.1%	214 out of 4831 genes, 4.4%	0.169598
iron-sulfur cluster binding	15 out of 864 genes, 1.7%	65 out of 4831 genes, 1.3%	0.173032
metal cluster binding	15 out of 864 genes, 1.7%	65 out of 4831 genes, 1.3%	0.173032
2 iron, 2 sulfur cluster binding	5 out of 864 genes, 0.6%	17 out of 4831 genes, 0.4%	0.173744
anion binding	210 out of 864 genes, 24.3%	1113 out of 4831 genes, 23.0%	0.175664
dolichyl-diphosphooligosaccharide-protein glycotransferase activity	4 out of 864 genes, 0.5%	13 out of 4831 genes, 0.3%	0.190397
1-aminocyclopropane-1-carboxylate oxidase activity	4 out of 864 genes, 0.5%	13 out of 4831 genes, 0.3%	0.190397
malate dehydrogenase activity	4 out of 864 genes, 0.5%	13 out of 4831 genes, 0.3%	0.190397
hydroxymethyl-, formyl- and related transferase activity	4 out of 864 genes, 0.5%	13 out of 4831 genes, 0.3%	0.190397
single-stranded RNA binding	7 out of 864 genes, 0.8%	27 out of 4831 genes, 0.6%	0.195228
ATPase activity, coupled to transmembrane movement of substances	17 out of 864 genes, 2.0%	77 out of 4831 genes, 1.6%	0.203625
ATPase activity, coupled to movement of substances	17 out of 864 genes, 2.0%	77 out of 4831 genes, 1.6%	0.203625
intramolecular transferase activity	9 out of 864 genes, 1.0%	37 out of 4831 genes, 0.8%	0.204052
ion channel activity	5 out of 864 genes, 0.6%	18 out of 4831 genes, 0.4%	0.20737
fructose-bisphosphate aldolase activity	3 out of 864 genes, 0.3%	9 out of 4831 genes, 0.2%	0.207457
inorganic diphosphatase activity	3 out of 864 genes, 0.3%	9 out of 4831 genes, 0.2%	0.207457
isocitrate dehydrogenase activity	3 out of 864 genes, 0.3%	9 out of 4831 genes, 0.2%	0.207457
ribokinase activity	3 out of 864 genes, 0.3%	9 out of 4831 genes, 0.2%	0.207457
CoA hydrolase activity	3 out of 864 genes, 0.3%	9 out of 4831 genes, 0.2%	0.207457
transferase activity, transferring amino-acyl groups	3 out of 864 genes, 0.3%	9 out of 4831 genes, 0.2%	0.207457
dioxygenase activity	12 out of 864 genes, 1.4%	52 out of 4831 genes, 1.1%	0.207628
hydrolase activity, acting on acid anhydrides, catalyzing transmembrane movement of substances	17 out of 864 genes, 2.0%	78 out of 4831 genes, 1.6%	0.219808
5-methyltetrahydropteroyltriglutamate-homocysteine S-methyltransferase activity	2 out of 864 genes, 0.2%	5 out of 4831 genes, 0.1%	0.220002
ATP citrate synthase activity	2 out of 864 genes, 0.2%	5 out of 4831 genes, 0.1%	0.220002
aminoacylase activity	2 out of 864 genes, 0.2%	5 out of 4831 genes, 0.1%	0.220002
citrate (Si)-synthase activity	2 out of 864 genes, 0.2%	5 out of 4831 genes, 0.1%	0.220002
glyceraldehyde-3-phosphate dehydrogenase (NAD+) (phosphorylating) activity	2 out of 864 genes, 0.2%	5 out of 4831 genes, 0.1%	0.220002
glycine dehydrogenase (decarboxylating) activity	2 out of 864 genes, 0.2%	5 out of 4831 genes, 0.1%	0.220002
ribonuclease III activity	2 out of 864 genes, 0.2%	5 out of 4831 genes, 0.1%	0.220002
phospholipase D activity	2 out of 864 genes, 0.2%	5 out of 4831 genes, 0.1%	0.220002
riboflavin synthase activity	2 out of 864 genes, 0.2%	5 out of 4831 genes, 0.1%	0.220002
succinate-CoA ligase (ADP-forming) activity	2 out of 864 genes, 0.2%	5 out of 4831 genes, 0.1%	0.220002
valine-tRNA ligase activity	2 out of 864 genes, 0.2%	5 out of 4831 genes, 0.1%	0.220002
methionine synthase activity	2 out of 864 genes, 0.2%	5 out of 4831 genes, 0.1%	0.220002
xylan 1,4-beta-xylosidase activity	2 out of 864 genes, 0.2%	5 out of 4831 genes, 0.1%	0.220002
4-coumarate-CoA ligase activity	2 out of 864 genes, 0.2%	5 out of 4831 genes, 0.1%	0.220002
oxidoreductase activity, acting on the CH-NH2 group of donors, NAD or NADP as acceptor	2 out of 864 genes, 0.2%	5 out of 4831 genes, 0.1%	0.220002
oxidoreductase activity, acting on the CH-NH2 group of donors, disulfide as acceptor	2 out of 864 genes, 0.2%	5 out of 4831 genes, 0.1%	0.220002
oxidoreductase activity, acting on other nitrogenous compounds as donors	2 out of 864 genes, 0.2%	5 out of 4831 genes, 0.1%	0.220002
hydrolase activity, acting on carbon-nitrogen (but not peptide) bonds, in linear amidines	2 out of 864 genes, 0.2%	5 out of 4831 genes, 0.1%	0.220002
ribulose-bisphosphate carboxylase activity	2 out of 864 genes, 0.2%	5 out of 4831 genes, 0.1%	0.220002
racemase activity, acting on amino acids and derivatives	2 out of 864 genes, 0.2%	5 out of 4831 genes, 0.1%	0.220002
5-methyltetrahydrofolate-dependent methyltransferase activity	2 out of 864 genes, 0.2%	5 out of 4831 genes, 0.1%	0.220002
5-methyltetrahydropteroyltri-L-glutamate-dependent methyltransferase activity	2 out of 864 genes, 0.2%	5 out of 4831 genes, 0.1%	0.220002
chalcone isomerase activity	2 out of 864 genes, 0.2%	5 out of 4831 genes, 0.1%	0.220002
amino-acid racemase activity	2 out of 864 genes, 0.2%	5 out of 4831 genes, 0.1%	0.220002
NAPE-specific phospholipase D activity	2 out of 864 genes, 0.2%	5 out of 4831 genes, 0.1%	0.220002
structural constituent of ribosome	39 out of 864 genes, 4.5%	193 out of 4831 genes, 4.0%	0.220222
oligosaccharyl transferase activity	4 out of 864 genes, 0.5%	14 out of 4831 genes, 0.3%	0.231207
identical protein binding	21 out of 864 genes, 2.4%	100 out of 4831 genes, 2.1%	0.240772
transferase activity, transferring acyl groups	25 out of 864 genes, 2.9%	121 out of 4831 genes, 2.5%	0.241994
serine-type carboxypeptidase activity	5 out of 864 genes, 0.6%	19 out of 4831 genes, 0.4%	0.242888
signaling receptor activity	5 out of 864 genes, 0.6%	19 out of 4831 genes, 0.4%	0.242888
carboxypeptidase activity	6 out of 864 genes, 0.7%	24 out of 4831 genes, 0.5%	0.248906
serine-type exopeptidase activity	6 out of 864 genes, 0.7%	24 out of 4831 genes, 0.5%	0.248906
glutamate-ammonia ligase activity	3 out of 864 genes, 0.3%	10 out of 4831 genes, 0.2%	0.25933
alpha-glucosidase activity	3 out of 864 genes, 0.3%	10 out of 4831 genes, 0.2%	0.25933
beta-fructofuranosidase activity	3 out of 864 genes, 0.3%	10 out of 4831 genes, 0.2%	0.25933
cellulose synthase activity	3 out of 864 genes, 0.3%	10 out of 4831 genes, 0.2%	0.25933
cellulose synthase (UDP-forming) activity	3 out of 864 genes, 0.3%	10 out of 4831 genes, 0.2%	0.25933
phosphotransferase activity, carboxyl group as acceptor	3 out of 864 genes, 0.3%	10 out of 4831 genes, 0.2%	0.25933
alcohol binding	3 out of 864 genes, 0.3%	10 out of 4831 genes, 0.2%	0.25933
oxidoreductase activity, acting on a sulfur group of donors	18 out of 864 genes, 2.1%	86 out of 4831 genes, 1.8%	0.267554
protein homodimerization activity	11 out of 864 genes, 1.3%	50 out of 4831 genes, 1.0%	0.2731
chitinase activity	4 out of 864 genes, 0.5%	15 out of 4831 genes, 0.3%	0.273873
cation transmembrane transporter activity	23 out of 864 genes, 2.7%	113 out of 4831 genes, 2.3%	0.27897
endopeptidase activity	28 out of 864 genes, 3.2%	140 out of 4831 genes, 2.9%	0.285534
ligase activity, forming carbon-nitrogen bonds	24 out of 864 genes, 2.8%	119 out of 4831 genes, 2.5%	0.289648
triose-phosphate isomerase activity	2 out of 864 genes, 0.2%	6 out of 4831 genes, 0.1%	0.292749
calcium-dependent phospholipid binding	2 out of 864 genes, 0.2%	6 out of 4831 genes, 0.1%	0.292749
alcohol dehydrogenase (NADP+) activity	2 out of 864 genes, 0.2%	6 out of 4831 genes, 0.1%	0.292749
primary amine oxidase activity	2 out of 864 genes, 0.2%	6 out of 4831 genes, 0.1%	0.292749
arsenate reductase (glutaredoxin) activity	2 out of 864 genes, 0.2%	6 out of 4831 genes, 0.1%	0.292749
oxidoreductase activity, acting on NAD(P)H, heme protein as acceptor	2 out of 864 genes, 0.2%	6 out of 4831 genes, 0.1%	0.292749
oxo-acid-lyase activity	2 out of 864 genes, 0.2%	6 out of 4831 genes, 0.1%	0.292749
carbon-oxygen lyase activity, acting on phosphates	2 out of 864 genes, 0.2%	6 out of 4831 genes, 0.1%	0.292749
oxidoreductase activity, acting on phosphorus or arsenic in donors	2 out of 864 genes, 0.2%	6 out of 4831 genes, 0.1%	0.292749
oxidoreductase activity, acting on phosphorus or arsenic in donors, disulfide as acceptor	2 out of 864 genes, 0.2%	6 out of 4831 genes, 0.1%	0.292749
amide transmembrane transporter activity	2 out of 864 genes, 0.2%	6 out of 4831 genes, 0.1%	0.292749
cinnamyl-alcohol dehydrogenase activity	2 out of 864 genes, 0.2%	6 out of 4831 genes, 0.1%	0.292749
alpha-N-arabinofuranosidase activity	2 out of 864 genes, 0.2%	6 out of 4831 genes, 0.1%	0.292749
quercetin 7-O-glucosyltransferase activity	2 out of 864 genes, 0.2%	6 out of 4831 genes, 0.1%	0.292749
phosphatase activity	22 out of 864 genes, 2.5%	109 out of 4831 genes, 2.3%	0.299422
intramolecular oxidoreductase activity	10 out of 864 genes, 1.2%	46 out of 4831 genes, 1.0%	0.300652
oxidoreductase activity, acting on the CH-OH group of donors, NAD or NADP as acceptor	30 out of 864 genes, 3.5%	152 out of 4831 genes, 3.1%	0.303616
aminoacyl-tRNA editing activity	3 out of 864 genes, 0.3%	11 out of 4831 genes, 0.2%	0.312592
peptide disulfide oxidoreductase activity	3 out of 864 genes, 0.3%	11 out of 4831 genes, 0.2%	0.312592
glutathione disulfide oxidoreductase activity	3 out of 864 genes, 0.3%	11 out of 4831 genes, 0.2%	0.312592
ammonia ligase activity	3 out of 864 genes, 0.3%	11 out of 4831 genes, 0.2%	0.312592
transferase activity, transferring aldehyde or ketonic groups	3 out of 864 genes, 0.3%	11 out of 4831 genes, 0.2%	0.312592
acid-ammonia (or amide) ligase activity	3 out of 864 genes, 0.3%	11 out of 4831 genes, 0.2%	0.312592
endonuclease activity, active with either ribo- or deoxyribonucleic acids and producing 5'-phosphomonoesters	3 out of 864 genes, 0.3%	11 out of 4831 genes, 0.2%	0.312592
nucleoside kinase activity	3 out of 864 genes, 0.3%	11 out of 4831 genes, 0.2%	0.312592
monocarboxylic acid binding	3 out of 864 genes, 0.3%	11 out of 4831 genes, 0.2%	0.312592
galactosidase activity	4 out of 864 genes, 0.5%	16 out of 4831 genes, 0.3%	0.317683
transferase activity, transferring acyl groups, acyl groups converted into alkyl on transfer	4 out of 864 genes, 0.5%	16 out of 4831 genes, 0.3%	0.317683
NADH dehydrogenase (quinone) activity	4 out of 864 genes, 0.5%	16 out of 4831 genes, 0.3%	0.317683
2-alkenal reductase [NAD(P)] activity	5 out of 864 genes, 0.6%	21 out of 4831 genes, 0.4%	0.317794
glucosyltransferase activity	11 out of 864 genes, 1.3%	53 out of 4831 genes, 1.1%	0.344453
transferase activity, transferring acyl groups other than amino-acyl groups	18 out of 864 genes, 2.1%	91 out of 4831 genes, 1.9%	0.3582
protein self-association	4 out of 864 genes, 0.5%	17 out of 4831 genes, 0.4%	0.361972
damaged DNA binding	2 out of 864 genes, 0.2%	7 out of 4831 genes, 0.1%	0.364449
alpha-galactosidase activity	2 out of 864 genes, 0.2%	7 out of 4831 genes, 0.1%	0.364449
cysteine-type endopeptidase inhibitor activity	2 out of 864 genes, 0.2%	7 out of 4831 genes, 0.1%	0.364449
3'(2'),5'-bisphosphate nucleotidase activity	2 out of 864 genes, 0.2%	7 out of 4831 genes, 0.1%	0.364449
racemase and epimerase activity, acting on amino acids and derivatives	2 out of 864 genes, 0.2%	7 out of 4831 genes, 0.1%	0.364449
intramolecular lyase activity	2 out of 864 genes, 0.2%	7 out of 4831 genes, 0.1%	0.364449
arsenate reductase activity	2 out of 864 genes, 0.2%	7 out of 4831 genes, 0.1%	0.364449
anion transmembrane-transporting ATPase activity	2 out of 864 genes, 0.2%	7 out of 4831 genes, 0.1%	0.364449
diphosphate-fructose-6-phosphate 1-phosphotransferase activity	2 out of 864 genes, 0.2%	7 out of 4831 genes, 0.1%	0.364449
quercetin 3-O-glucosyltransferase activity	2 out of 864 genes, 0.2%	7 out of 4831 genes, 0.1%	0.364449
aldose 1-epimerase activity	3 out of 864 genes, 0.3%	12 out of 4831 genes, 0.2%	0.366061
O-methyltransferase activity	3 out of 864 genes, 0.3%	12 out of 4831 genes, 0.2%	0.366061
antiporter activity	3 out of 864 genes, 0.3%	12 out of 4831 genes, 0.2%	0.366061
quinone binding	3 out of 864 genes, 0.3%	12 out of 4831 genes, 0.2%	0.366061
actin binding	8 out of 864 genes, 0.9%	38 out of 4831 genes, 0.8%	0.367055
oxidoreductase activity, acting on CH-OH group of donors	30 out of 864 genes, 3.5%	157 out of 4831 genes, 3.2%	0.374462
racemase and epimerase activity	7 out of 864 genes, 0.8%	33 out of 4831 genes, 0.7%	0.375613
monooxygenase activity	9 out of 864 genes, 1.0%	44 out of 4831 genes, 0.9%	0.386631
oxidoreductase activity, acting on paired donors, with incorporation or reduction of molecular oxygen	16 out of 864 genes, 1.9%	82 out of 4831 genes, 1.7%	0.393295
transferase activity, transferring hexosyl groups	22 out of 864 genes, 2.5%	115 out of 4831 genes, 2.4%	0.399979
drug binding	4 out of 864 genes, 0.5%	18 out of 4831 genes, 0.4%	0.406143
translation initiation factor activity	14 out of 864 genes, 1.6%	72 out of 4831 genes, 1.5%	0.41138
NADP binding	9 out of 864 genes, 1.0%	45 out of 4831 genes, 0.9%	0.414305
fatty acid synthase activity	3 out of 864 genes, 0.3%	13 out of 4831 genes, 0.3%	0.41876
chitin binding	3 out of 864 genes, 0.3%	13 out of 4831 genes, 0.3%	0.41876
potassium ion binding	3 out of 864 genes, 0.3%	13 out of 4831 genes, 0.3%	0.41876
alkali metal ion binding	3 out of 864 genes, 0.3%	13 out of 4831 genes, 0.3%	0.41876
hydrolase activity, acting on carbon-nitrogen (but not peptide) bonds, in linear amides	6 out of 864 genes, 0.7%	29 out of 4831 genes, 0.6%	0.419561
phosphoric ester hydrolase activity	25 out of 864 genes, 2.9%	133 out of 4831 genes, 2.8%	0.426114
cysteine synthase activity	2 out of 864 genes, 0.2%	8 out of 4831 genes, 0.2%	0.433152
nucleotidase activity	2 out of 864 genes, 0.2%	8 out of 4831 genes, 0.2%	0.433152
sucrose synthase activity	2 out of 864 genes, 0.2%	8 out of 4831 genes, 0.2%	0.433152
ribosome binding	2 out of 864 genes, 0.2%	8 out of 4831 genes, 0.2%	0.433152
inositol phosphate phosphatase activity	2 out of 864 genes, 0.2%	8 out of 4831 genes, 0.2%	0.433152
L-phenylalanine aminotransferase activity	2 out of 864 genes, 0.2%	8 out of 4831 genes, 0.2%	0.433152
L-phenylalanine:2-oxoglutarate aminotransferase activity	2 out of 864 genes, 0.2%	8 out of 4831 genes, 0.2%	0.433152
binding	596 out of 864 genes, 69.0%	3319 out of 4831 genes, 68.7%	0.439692
NADH dehydrogenase activity	4 out of 864 genes, 0.5%	19 out of 4831 genes, 0.4%	0.449678
intramolecular oxidoreductase activity, interconverting aldoses and ketoses	4 out of 864 genes, 0.5%	19 out of 4831 genes, 0.4%	0.449678
carboxylesterase activity	8 out of 864 genes, 0.9%	41 out of 4831 genes, 0.8%	0.455461
aldehyde dehydrogenase (NAD) activity	3 out of 864 genes, 0.3%	14 out of 4831 genes, 0.3%	0.469911
NADH dehydrogenase (ubiquinone) activity	3 out of 864 genes, 0.3%	14 out of 4831 genes, 0.3%	0.469911
glucose-1-phosphate adenylyltransferase activity	3 out of 864 genes, 0.3%	14 out of 4831 genes, 0.3%	0.469911
oxidoreductase activity, acting on paired donors, with incorporation or reduction of molecular oxygen, NAD(P)H as one donor, and incorporation of one atom of oxygen	3 out of 864 genes, 0.3%	14 out of 4831 genes, 0.3%	0.469911
racemase and epimerase activity, acting on carbohydrates and derivatives	5 out of 864 genes, 0.6%	25 out of 4831 genes, 0.5%	0.471269
acetyltransferase activity	6 out of 864 genes, 0.7%	31 out of 4831 genes, 0.6%	0.487945
UDP-N-acetylmuramate dehydrogenase activity	4 out of 864 genes, 0.5%	20 out of 4831 genes, 0.4%	0.492136
signal transducer activity	9 out of 864 genes, 1.0%	48 out of 4831 genes, 1.0%	0.49664
molecular transducer activity	9 out of 864 genes, 1.0%	48 out of 4831 genes, 1.0%	0.49664
beta-galactosidase activity	2 out of 864 genes, 0.2%	9 out of 4831 genes, 0.2%	0.497636
sulfate adenylyltransferase activity	2 out of 864 genes, 0.2%	9 out of 4831 genes, 0.2%	0.497636
sulfate adenylyltransferase (ATP) activity	2 out of 864 genes, 0.2%	9 out of 4831 genes, 0.2%	0.497636
superoxide dismutase activity	2 out of 864 genes, 0.2%	9 out of 4831 genes, 0.2%	0.497636
ARF GTPase activator activity	2 out of 864 genes, 0.2%	9 out of 4831 genes, 0.2%	0.497636
peptide-methionine (S)-S-oxide reductase activity	2 out of 864 genes, 0.2%	9 out of 4831 genes, 0.2%	0.497636
beta-amylase activity	2 out of 864 genes, 0.2%	9 out of 4831 genes, 0.2%	0.497636
C-acyltransferase activity	2 out of 864 genes, 0.2%	9 out of 4831 genes, 0.2%	0.497636
oxidoreductase activity, acting on superoxide radicals as acceptor	2 out of 864 genes, 0.2%	9 out of 4831 genes, 0.2%	0.497636
endoribonuclease activity, producing 5'-phosphomonoesters	2 out of 864 genes, 0.2%	9 out of 4831 genes, 0.2%	0.497636
L-malate dehydrogenase activity	2 out of 864 genes, 0.2%	9 out of 4831 genes, 0.2%	0.497636
chaperone binding	2 out of 864 genes, 0.2%	9 out of 4831 genes, 0.2%	0.497636
ubiquitin-protein ligase activity	10 out of 864 genes, 1.2%	54 out of 4831 genes, 1.1%	0.507308
small conjugating protein ligase activity	10 out of 864 genes, 1.2%	54 out of 4831 genes, 1.1%	0.507308
metallopeptidase activity	11 out of 864 genes, 1.3%	60 out of 4831 genes, 1.2%	0.516892
macrolide binding	3 out of 864 genes, 0.3%	15 out of 4831 genes, 0.3%	0.518921
FK506 binding	3 out of 864 genes, 0.3%	15 out of 4831 genes, 0.3%	0.518921
zinc ion binding	63 out of 864 genes, 7.3%	352 out of 4831 genes, 7.3%	0.520849
thiolester hydrolase activity	6 out of 864 genes, 0.7%	32 out of 4831 genes, 0.7%	0.521181
intramolecular oxidoreductase activity, interconverting keto- and enol-groups	4 out of 864 genes, 0.5%	21 out of 4831 genes, 0.4%	0.533158
adenylyltransferase activity	4 out of 864 genes, 0.5%	21 out of 4831 genes, 0.4%	0.533158
protein dimerization activity	16 out of 864 genes, 1.9%	89 out of 4831 genes, 1.8%	0.534908
UDP-glycosyltransferase activity	11 out of 864 genes, 1.3%	61 out of 4831 genes, 1.3%	0.540803
serine-type peptidase activity	14 out of 864 genes, 1.6%	78 out of 4831 genes, 1.6%	0.541067
serine hydrolase activity	14 out of 864 genes, 1.6%	78 out of 4831 genes, 1.6%	0.541067
amine-lyase activity	2 out of 864 genes, 0.2%	10 out of 4831 genes, 0.2%	0.557213
strictosidine synthase activity	2 out of 864 genes, 0.2%	10 out of 4831 genes, 0.2%	0.557213
small conjugating protein binding	2 out of 864 genes, 0.2%	10 out of 4831 genes, 0.2%	0.557213
ubiquitin binding	2 out of 864 genes, 0.2%	10 out of 4831 genes, 0.2%	0.557213
enzyme inhibitor activity	10 out of 864 genes, 1.2%	56 out of 4831 genes, 1.2%	0.557337
hydrolase activity	211 out of 864 genes, 24.4%	1187 out of 4831 genes, 24.6%	0.560153
lipase activity	7 out of 864 genes, 0.8%	39 out of 4831 genes, 0.8%	0.561625
calmodulin binding	8 out of 864 genes, 0.9%	45 out of 4831 genes, 0.9%	0.568874
secondary active transmembrane transporter activity	5 out of 864 genes, 0.6%	28 out of 4831 genes, 0.6%	0.578897
small molecule binding	245 out of 864 genes, 28.4%	1383 out of 4831 genes, 28.6%	0.591918
lipid binding	14 out of 864 genes, 1.6%	81 out of 4831 genes, 1.7%	0.602522
disulfide oxidoreductase activity	10 out of 864 genes, 1.2%	58 out of 4831 genes, 1.2%	0.605233
endonuclease activity	4 out of 864 genes, 0.5%	23 out of 4831 genes, 0.5%	0.60983
vitamin binding	4 out of 864 genes, 0.5%	23 out of 4831 genes, 0.5%	0.60983
nucleotide binding	238 out of 864 genes, 27.5%	1347 out of 4831 genes, 27.9%	0.610773
nucleoside phosphate binding	238 out of 864 genes, 27.5%	1347 out of 4831 genes, 27.9%	0.610773
aldo-keto reductase (NADP) activity	2 out of 864 genes, 0.2%	11 out of 4831 genes, 0.2%	0.611573
small protein activating enzyme activity	2 out of 864 genes, 0.2%	11 out of 4831 genes, 0.2%	0.611573
mannosidase activity	2 out of 864 genes, 0.2%	11 out of 4831 genes, 0.2%	0.611573
ribonucleoprotein complex binding	2 out of 864 genes, 0.2%	11 out of 4831 genes, 0.2%	0.611573
structural molecule activity	45 out of 864 genes, 5.2%	259 out of 4831 genes, 5.4%	0.613639
aspartic-type endopeptidase activity	6 out of 864 genes, 0.7%	35 out of 4831 genes, 0.7%	0.614976
oxidoreductase activity, acting on paired donors, with incorporation or reduction of molecular oxygen, 2-oxoglutarate as one donor, and incorporation of one atom each of oxygen into both donors	6 out of 864 genes, 0.7%	35 out of 4831 genes, 0.7%	0.614976
aspartic-type peptidase activity	6 out of 864 genes, 0.7%	35 out of 4831 genes, 0.7%	0.614976
peptidase activity, acting on L-amino acid peptides	43 out of 864 genes, 5.0%	248 out of 4831 genes, 5.1%	0.618062
serine-type endopeptidase activity	8 out of 864 genes, 0.9%	47 out of 4831 genes, 1.0%	0.621473
enzyme binding	12 out of 864 genes, 1.4%	71 out of 4831 genes, 1.5%	0.634877
protein serine/threonine/tyrosine kinase activity	4 out of 864 genes, 0.5%	24 out of 4831 genes, 0.5%	0.645118
protein disulfide isomerase activity	3 out of 864 genes, 0.3%	18 out of 4831 genes, 0.4%	0.649504
intramolecular oxidoreductase activity, transposing S-S bonds	3 out of 864 genes, 0.3%	18 out of 4831 genes, 0.4%	0.649504
pectinesterase activity	3 out of 864 genes, 0.3%	18 out of 4831 genes, 0.4%	0.649504
protein transporter activity	13 out of 864 genes, 1.5%	78 out of 4831 genes, 1.6%	0.657559
carbohydrate binding	13 out of 864 genes, 1.5%	78 out of 4831 genes, 1.6%	0.657559
pyruvate kinase activity	2 out of 864 genes, 0.2%	12 out of 4831 genes, 0.2%	0.660675
amylase activity	2 out of 864 genes, 0.2%	12 out of 4831 genes, 0.2%	0.660675
cinnamoyl-CoA reductase activity	2 out of 864 genes, 0.2%	12 out of 4831 genes, 0.2%	0.660675
adenyl ribonucleotide binding	125 out of 864 genes, 14.5%	720 out of 4831 genes, 14.9%	0.671329
adenyl nucleotide binding	125 out of 864 genes, 14.5%	721 out of 4831 genes, 14.9%	0.678072
hydrolase activity, acting on ester bonds	53 out of 864 genes, 6.1%	311 out of 4831 genes, 6.4%	0.679462
carboxylic ester hydrolase activity	15 out of 864 genes, 1.7%	91 out of 4831 genes, 1.9%	0.68001
peptidase activity	46 out of 864 genes, 5.3%	271 out of 4831 genes, 5.6%	0.681531
ATPase activity	35 out of 864 genes, 4.1%	208 out of 4831 genes, 4.3%	0.686324
endoribonuclease activity	3 out of 864 genes, 0.3%	19 out of 4831 genes, 0.4%	0.686971
ATPase activity, coupled to transmembrane movement of ions, phosphorylative mechanism	3 out of 864 genes, 0.3%	19 out of 4831 genes, 0.4%	0.686971
carbon-nitrogen lyase activity	3 out of 864 genes, 0.3%	19 out of 4831 genes, 0.4%	0.686971
hydrolase activity, acting on carbon-nitrogen (but not peptide) bonds	11 out of 864 genes, 1.3%	68 out of 4831 genes, 1.4%	0.693044
oxidoreductase activity, acting on the aldehyde or oxo group of donors, disulfide as acceptor	2 out of 864 genes, 0.2%	13 out of 4831 genes, 0.3%	0.70466
amino acid kinase activity	2 out of 864 genes, 0.2%	13 out of 4831 genes, 0.3%	0.70466
aspartyl esterase activity	2 out of 864 genes, 0.2%	13 out of 4831 genes, 0.3%	0.70466
protein disulfide oxidoreductase activity	7 out of 864 genes, 0.8%	45 out of 4831 genes, 0.9%	0.718098
oxidoreductase activity, acting on a sulfur group of donors, disulfide as acceptor	3 out of 864 genes, 0.3%	20 out of 4831 genes, 0.4%	0.721354
GTPase activity	13 out of 864 genes, 1.5%	82 out of 4831 genes, 1.7%	0.729205
exopeptidase activity	10 out of 864 genes, 1.2%	64 out of 4831 genes, 1.3%	0.731631
ATP binding	121 out of 864 genes, 14.0%	707 out of 4831 genes, 14.6%	0.734472
protein serine/threonine phosphatase activity	6 out of 864 genes, 0.7%	40 out of 4831 genes, 0.8%	0.745486
S-adenosylmethionine-dependent methyltransferase activity	6 out of 864 genes, 0.7%	40 out of 4831 genes, 0.8%	0.745486
ATPase activity, coupled	25 out of 864 genes, 2.9%	155 out of 4831 genes, 3.2%	0.750046
rRNA binding	3 out of 864 genes, 0.3%	21 out of 4831 genes, 0.4%	0.75272
manganese ion binding	3 out of 864 genes, 0.3%	21 out of 4831 genes, 0.4%	0.75272
oxygen binding	4 out of 864 genes, 0.5%	28 out of 4831 genes, 0.6%	0.764286
protein binding	178 out of 864 genes, 20.6%	1038 out of 4831 genes, 21.5%	0.770844
ribonucleotide binding	149 out of 864 genes, 17.2%	874 out of 4831 genes, 18.1%	0.776049
N-acetyltransferase activity	2 out of 864 genes, 0.2%	15 out of 4831 genes, 0.3%	0.778379
cytoskeletal protein binding	11 out of 864 genes, 1.3%	73 out of 4831 genes, 1.5%	0.780541
phospholipase activity	3 out of 864 genes, 0.3%	22 out of 4831 genes, 0.5%	0.781182
transferase activity, transferring glycosyl groups	25 out of 864 genes, 2.9%	158 out of 4831 genes, 3.3%	0.783839
hydrolase activity, acting on acid anhydrides, in phosphorus-containing anhydrides	59 out of 864 genes, 6.8%	359 out of 4831 genes, 7.4%	0.791699
hydrolase activity, acting on acid anhydrides	60 out of 864 genes, 6.9%	366 out of 4831 genes, 7.6%	0.79998
oxidoreductase activity, acting on a sulfur group of donors, NAD(P) as acceptor	2 out of 864 genes, 0.2%	16 out of 4831 genes, 0.3%	0.80881
hydrolase activity, acting on carbon-nitrogen (but not peptide) bonds, in cyclic amidines	2 out of 864 genes, 0.2%	16 out of 4831 genes, 0.3%	0.80881
ribonuclease activity	4 out of 864 genes, 0.5%	31 out of 4831 genes, 0.6%	0.83127
phosphogluconate dehydrogenase (decarboxylating) activity	2 out of 864 genes, 0.2%	17 out of 4831 genes, 0.4%	0.835459
GTPase activator activity	2 out of 864 genes, 0.2%	17 out of 4831 genes, 0.4%	0.835459
N-acyltransferase activity	2 out of 864 genes, 0.2%	17 out of 4831 genes, 0.4%	0.835459
actin filament binding	2 out of 864 genes, 0.2%	17 out of 4831 genes, 0.4%	0.835459
phosphoprotein phosphatase activity	8 out of 864 genes, 0.9%	58 out of 4831 genes, 1.2%	0.839219
cysteine-type peptidase activity	5 out of 864 genes, 0.6%	39 out of 4831 genes, 0.8%	0.852011
RNA binding	63 out of 864 genes, 7.3%	392 out of 4831 genes, 8.1%	0.852541
pyrophosphatase activity	56 out of 864 genes, 6.5%	351 out of 4831 genes, 7.3%	0.854042
transferase activity	155 out of 864 genes, 17.9%	926 out of 4831 genes, 19.2%	0.855555
enzyme activator activity	5 out of 864 genes, 0.6%	40 out of 4831 genes, 0.8%	0.867228
transferase activity, transferring one-carbon groups	16 out of 864 genes, 1.9%	112 out of 4831 genes, 2.3%	0.87271
nucleoside-triphosphatase activity	51 out of 864 genes, 5.9%	325 out of 4831 genes, 6.7%	0.874433
purine nucleoside binding	141 out of 864 genes, 16.3%	853 out of 4831 genes, 17.7%	0.882957
purine ribonucleoside binding	141 out of 864 genes, 16.3%	853 out of 4831 genes, 17.7%	0.882957
purine ribonucleotide binding	141 out of 864 genes, 16.3%	853 out of 4831 genes, 17.7%	0.882957
metalloendopeptidase activity	3 out of 864 genes, 0.3%	27 out of 4831 genes, 0.6%	0.885572
purine nucleotide binding	141 out of 864 genes, 16.3%	855 out of 4831 genes, 17.7%	0.889632
nucleoside binding	141 out of 864 genes, 16.3%	856 out of 4831 genes, 17.7%	0.892863
ribonucleoside binding	141 out of 864 genes, 16.3%	856 out of 4831 genes, 17.7%	0.892863
organic cyclic compound binding	337 out of 864 genes, 39.0%	1973 out of 4831 genes, 40.8%	0.894449
phospholipid binding	7 out of 864 genes, 0.8%	56 out of 4831 genes, 1.2%	0.895878
protein heterodimerization activity	2 out of 864 genes, 0.2%	20 out of 4831 genes, 0.4%	0.896413
heterocyclic compound binding	336 out of 864 genes, 38.9%	1969 out of 4831 genes, 40.8%	0.898452
mRNA binding	3 out of 864 genes, 0.3%	28 out of 4831 genes, 0.6%	0.900127
phosphatidylinositol binding	3 out of 864 genes, 0.3%	28 out of 4831 genes, 0.6%	0.900127
enzyme regulator activity	19 out of 864 genes, 2.2%	135 out of 4831 genes, 2.8%	0.903822
protein methyltransferase activity	2 out of 864 genes, 0.2%	21 out of 4831 genes, 0.4%	0.911539
phosphoric diester hydrolase activity	3 out of 864 genes, 0.3%	29 out of 4831 genes, 0.6%	0.912991
purine ribonucleoside triphosphate binding	137 out of 864 genes, 15.9%	840 out of 4831 genes, 17.4%	0.914077
protein kinase binding	2 out of 864 genes, 0.2%	22 out of 4831 genes, 0.5%	0.924575
aminoacyl-tRNA ligase activity	7 out of 864 genes, 0.8%	60 out of 4831 genes, 1.2%	0.931011
ligase activity, forming carbon-oxygen bonds	7 out of 864 genes, 0.8%	60 out of 4831 genes, 1.2%	0.931011
ligase activity, forming aminoacyl-tRNA and related compounds	7 out of 864 genes, 0.8%	60 out of 4831 genes, 1.2%	0.931011
nuclease activity	6 out of 864 genes, 0.7%	53 out of 4831 genes, 1.1%	0.931557
methyltransferase activity	13 out of 864 genes, 1.5%	102 out of 4831 genes, 2.1%	0.938308
kinase binding	2 out of 864 genes, 0.2%	24 out of 4831 genes, 0.5%	0.9454
protein tyrosine kinase activity	5 out of 864 genes, 0.6%	48 out of 4831 genes, 1.0%	0.947641
clathrin binding	3 out of 864 genes, 0.3%	33 out of 4831 genes, 0.7%	0.950704
transferase activity, transferring pentosyl groups	2 out of 864 genes, 0.2%	25 out of 4831 genes, 0.5%	0.953636
ATP-dependent helicase activity	5 out of 864 genes, 0.6%	49 out of 4831 genes, 1.0%	0.953713
purine NTP-dependent helicase activity	5 out of 864 genes, 0.6%	49 out of 4831 genes, 1.0%	0.953713
helicase activity	6 out of 864 genes, 0.7%	57 out of 4831 genes, 1.2%	0.95674
aminopeptidase activity	2 out of 864 genes, 0.2%	27 out of 4831 genes, 0.6%	0.966685
microtubule binding	2 out of 864 genes, 0.2%	27 out of 4831 genes, 0.6%	0.966685
tubulin binding	2 out of 864 genes, 0.2%	28 out of 4831 genes, 0.6%	0.971805
metal ion transmembrane transporter activity	2 out of 864 genes, 0.2%	28 out of 4831 genes, 0.6%	0.971805
kinase activity	42 out of 864 genes, 4.9%	303 out of 4831 genes, 6.3%	0.977912
GTP binding	17 out of 864 genes, 2.0%	141 out of 4831 genes, 2.9%	0.978363
guanyl nucleotide binding	17 out of 864 genes, 2.0%	141 out of 4831 genes, 2.9%	0.978363
guanyl ribonucleotide binding	17 out of 864 genes, 2.0%	141 out of 4831 genes, 2.9%	0.978363
nucleotidyltransferase activity	7 out of 864 genes, 0.8%	71 out of 4831 genes, 1.5%	0.980041
small GTPase regulator activity	2 out of 864 genes, 0.2%	32 out of 4831 genes, 0.7%	0.98567
unfolded protein binding	7 out of 864 genes, 0.8%	75 out of 4831 genes, 1.6%	0.987708
GTPase regulator activity	2 out of 864 genes, 0.2%	37 out of 4831 genes, 0.8%	0.993958
nucleic acid binding transcription factor activity	7 out of 864 genes, 0.8%	81 out of 4831 genes, 1.7%	0.994228
sequence-specific DNA binding transcription factor activity	7 out of 864 genes, 0.8%	81 out of 4831 genes, 1.7%	0.994228
phosphotransferase activity, alcohol group as acceptor	32 out of 864 genes, 3.7%	258 out of 4831 genes, 5.3%	0.994457
protein serine/threonine kinase activity	14 out of 864 genes, 1.6%	135 out of 4831 genes, 2.8%	0.994923
transferase activity, transferring phosphorus-containing groups	50 out of 864 genes, 5.8%	382 out of 4831 genes, 7.9%	0.996571
nucleoside-triphosphatase regulator activity	2 out of 864 genes, 0.2%	41 out of 4831 genes, 0.8%	0.997007
protein kinase activity	15 out of 864 genes, 1.7%	168 out of 4831 genes, 3.5%	0.999709
DNA binding	20 out of 864 genes, 2.3%	221 out of 4831 genes, 4.6%	0.999948
nucleic acid binding	90 out of 864 genes, 10.4%	724 out of 4831 genes, 15.0%	0.999994
Biology Process
response to stimulus	613 out of 944 genes, 64.9%	2790 out of 5317 genes, 52.5%	1.0921e-17
response to chemical stimulus	428 out of 944 genes, 45.3%	1807 out of 5317 genes, 34.0%	9.03298e-16
response to stress	456 out of 944 genes, 48.3%	1962 out of 5317 genes, 36.9%	1.72748e-15
response to osmotic stress	192 out of 944 genes, 20.3%	659 out of 5317 genes, 12.4%	8.1833e-15
response to inorganic substance	274 out of 944 genes, 29.0%	1045 out of 5317 genes, 19.7%	9.91479e-15
response to salt stress	181 out of 944 genes, 19.2%	626 out of 5317 genes, 11.8%	1.34049e-13
response to oxygen-containing compound	266 out of 944 genes, 28.2%	1050 out of 5317 genes, 19.7%	2.78296e-12
response to metal ion	196 out of 944 genes, 20.8%	719 out of 5317 genes, 13.5%	5.40966e-12
response to abiotic stimulus	360 out of 944 genes, 38.1%	1532 out of 5317 genes, 28.8%	5.43715e-12
generation of precursor metabolites and energy	165 out of 944 genes, 17.5%	577 out of 5317 genes, 10.9%	5.96373e-12
response to biotic stimulus	198 out of 944 genes, 21.0%	730 out of 5317 genes, 13.7%	6.82826e-12
oxoacid metabolic process	292 out of 944 genes, 30.9%	1191 out of 5317 genes, 22.4%	1.08401e-11
organic acid metabolic process	292 out of 944 genes, 30.9%	1192 out of 5317 genes, 22.4%	1.21106e-11
response to organic substance	282 out of 944 genes, 29.9%	1142 out of 5317 genes, 21.5%	1.223e-11
carboxylic acid metabolic process	291 out of 944 genes, 30.8%	1189 out of 5317 genes, 22.4%	1.5144e-11
organic acid biosynthetic process	191 out of 944 genes, 20.2%	721 out of 5317 genes, 13.6%	1.77637e-10
carboxylic acid biosynthetic process	191 out of 944 genes, 20.2%	721 out of 5317 genes, 13.6%	1.77637e-10
secondary metabolic process	139 out of 944 genes, 14.7%	483 out of 5317 genes, 9.1%	2.39887e-10
response to cadmium ion	175 out of 944 genes, 18.5%	652 out of 5317 genes, 12.3%	4.13834e-10
small molecule biosynthetic process	229 out of 944 genes, 24.3%	912 out of 5317 genes, 17.2%	4.6567e-10
monocarboxylic acid biosynthetic process	96 out of 944 genes, 10.2%	301 out of 5317 genes, 5.7%	6.06054e-10
single-organism metabolic process	516 out of 944 genes, 54.7%	2430 out of 5317 genes, 45.7%	7.42433e-10
response to other organism	187 out of 944 genes, 19.8%	714 out of 5317 genes, 13.4%	8.29908e-10
single-organism biosynthetic process	246 out of 944 genes, 26.1%	1003 out of 5317 genes, 18.9%	1.02378e-09
catabolic process	329 out of 944 genes, 34.9%	1426 out of 5317 genes, 26.8%	1.12607e-09
alpha-amino acid metabolic process	145 out of 944 genes, 15.4%	527 out of 5317 genes, 9.9%	2.987e-09
monocarboxylic acid metabolic process	168 out of 944 genes, 17.8%	637 out of 5317 genes, 12.0%	4.33835e-09
response to bacterium	104 out of 944 genes, 11.0%	348 out of 5317 genes, 6.5%	6.53638e-09
multi-organism process	197 out of 944 genes, 20.9%	782 out of 5317 genes, 14.7%	8.94417e-09
oxidation-reduction process	222 out of 944 genes, 23.5%	907 out of 5317 genes, 17.1%	1.16099e-08
cellular amino acid metabolic process	186 out of 944 genes, 19.7%	739 out of 5317 genes, 13.9%	2.86363e-08
cellular amino acid biosynthetic process	135 out of 944 genes, 14.3%	501 out of 5317 genes, 9.4%	4.79892e-08
response to wounding	56 out of 944 genes, 5.9%	158 out of 5317 genes, 3.0%	5.23172e-08
Golgi organization	75 out of 944 genes, 7.9%	236 out of 5317 genes, 4.4%	6.20249e-08
secondary metabolite biosynthetic process	82 out of 944 genes, 8.7%	270 out of 5317 genes, 5.1%	1.38006e-07
cellular amino acid catabolic process	55 out of 944 genes, 5.8%	158 out of 5317 genes, 3.0%	1.38935e-07
organic substance catabolic process	299 out of 944 genes, 31.7%	1326 out of 5317 genes, 24.9%	1.44563e-07
serine family amino acid metabolic process	82 out of 944 genes, 8.7%	271 out of 5317 genes, 5.1%	1.64845e-07
defense response to bacterium	85 out of 944 genes, 9.0%	286 out of 5317 genes, 5.4%	2.32483e-07
cellular catabolic process	230 out of 944 genes, 24.4%	978 out of 5317 genes, 18.4%	2.38214e-07
glycosyl compound biosynthetic process	70 out of 944 genes, 7.4%	222 out of 5317 genes, 4.2%	2.45612e-07
alpha-amino acid biosynthetic process	109 out of 944 genes, 11.5%	394 out of 5317 genes, 7.4%	2.67518e-07
sulfur compound biosynthetic process	113 out of 944 genes, 12.0%	415 out of 5317 genes, 7.8%	3.89003e-07
glycolysis	97 out of 944 genes, 10.3%	343 out of 5317 genes, 6.5%	4.30216e-07
hyperosmotic response	62 out of 944 genes, 6.6%	192 out of 5317 genes, 3.6%	4.85709e-07
alpha-amino acid catabolic process	52 out of 944 genes, 5.5%	152 out of 5317 genes, 2.9%	5.73031e-07
serine family amino acid biosynthetic process	68 out of 944 genes, 7.2%	218 out of 5317 genes, 4.1%	5.76433e-07
cellular protein complex assembly	96 out of 944 genes, 10.2%	341 out of 5317 genes, 6.4%	6.23267e-07
protein complex biogenesis	103 out of 944 genes, 10.9%	376 out of 5317 genes, 7.1%	9.88827e-07
small molecule metabolic process	385 out of 944 genes, 40.8%	1814 out of 5317 genes, 34.1%	1.44138e-06
sulfur compound metabolic process	123 out of 944 genes, 13.0%	472 out of 5317 genes, 8.9%	1.47581e-06
protein complex assembly	102 out of 944 genes, 10.8%	375 out of 5317 genes, 7.1%	1.60887e-06
cysteine biosynthetic process	63 out of 944 genes, 6.7%	203 out of 5317 genes, 3.8%	1.84675e-06
water transport	57 out of 944 genes, 6.0%	178 out of 5317 genes, 3.3%	1.92309e-06
fluid transport	57 out of 944 genes, 6.0%	178 out of 5317 genes, 3.3%	1.92309e-06
response to temperature stimulus	165 out of 944 genes, 17.5%	677 out of 5317 genes, 12.7%	2.00553e-06
defense response	159 out of 944 genes, 16.8%	648 out of 5317 genes, 12.2%	2.08069e-06
response to endogenous stimulus	152 out of 944 genes, 16.1%	614 out of 5317 genes, 11.5%	2.10116e-06
response to hormone stimulus	142 out of 944 genes, 15.0%	566 out of 5317 genes, 10.6%	2.18542e-06
cation transport	90 out of 944 genes, 9.5%	325 out of 5317 genes, 6.1%	3.09357e-06
organonitrogen compound biosynthetic process	199 out of 944 genes, 21.1%	851 out of 5317 genes, 16.0%	3.18432e-06
organic acid catabolic process	83 out of 944 genes, 8.8%	294 out of 5317 genes, 5.5%	3.35849e-06
carboxylic acid catabolic process	83 out of 944 genes, 8.8%	294 out of 5317 genes, 5.5%	3.35849e-06
small molecule catabolic process	84 out of 944 genes, 8.9%	299 out of 5317 genes, 5.6%	3.6204e-06
single-organism catabolic process	84 out of 944 genes, 8.9%	299 out of 5317 genes, 5.6%	3.6204e-06
sulfur amino acid metabolic process	89 out of 944 genes, 9.4%	323 out of 5317 genes, 6.1%	4.41383e-06
response to fungus	70 out of 944 genes, 7.4%	239 out of 5317 genes, 4.5%	5.07426e-06
response to zinc ion	32 out of 944 genes, 3.4%	83 out of 5317 genes, 1.6%	5.27343e-06
response to jasmonic acid stimulus	54 out of 944 genes, 5.7%	171 out of 5317 genes, 3.2%	5.75319e-06
hormone biosynthetic process	54 out of 944 genes, 5.7%	171 out of 5317 genes, 3.2%	5.75319e-06
ion transport	111 out of 944 genes, 11.8%	427 out of 5317 genes, 8.0%	5.79638e-06
cysteine metabolic process	63 out of 944 genes, 6.7%	210 out of 5317 genes, 3.9%	6.49644e-06
cellular macromolecular complex assembly	100 out of 944 genes, 10.6%	377 out of 5317 genes, 7.1%	6.91694e-06
photosynthesis	62 out of 944 genes, 6.6%	207 out of 5317 genes, 3.9%	8.15715e-06
S-glycoside biosynthetic process	47 out of 944 genes, 5.0%	144 out of 5317 genes, 2.7%	8.74224e-06
glycosinolate biosynthetic process	47 out of 944 genes, 5.0%	144 out of 5317 genes, 2.7%	8.74224e-06
glucosinolate biosynthetic process	47 out of 944 genes, 5.0%	144 out of 5317 genes, 2.7%	8.74224e-06
photosynthesis, light reaction	50 out of 944 genes, 5.3%	157 out of 5317 genes, 3.0%	9.8381e-06
response to hexose stimulus	49 out of 944 genes, 5.2%	153 out of 5317 genes, 2.9%	1.01649e-05
response to monosaccharide stimulus	49 out of 944 genes, 5.2%	153 out of 5317 genes, 2.9%	1.01649e-05
photorespiration	60 out of 944 genes, 6.4%	200 out of 5317 genes, 3.8%	1.08242e-05
cellular response to stress	140 out of 944 genes, 14.8%	573 out of 5317 genes, 10.8%	1.2147e-05
metal ion transport	68 out of 944 genes, 7.2%	236 out of 5317 genes, 4.4%	1.27831e-05
response to oxidative stress	108 out of 944 genes, 11.4%	420 out of 5317 genes, 7.9%	1.33153e-05
macromolecular complex assembly	106 out of 944 genes, 11.2%	411 out of 5317 genes, 7.7%	1.40228e-05
proteasome core complex assembly	55 out of 944 genes, 5.8%	180 out of 5317 genes, 3.4%	1.40556e-05
auxin biosynthetic process	35 out of 944 genes, 3.7%	98 out of 5317 genes, 1.8%	1.42367e-05
cellular response to reactive oxygen species	35 out of 944 genes, 3.7%	98 out of 5317 genes, 1.8%	1.42367e-05
carbohydrate catabolic process	148 out of 944 genes, 15.7%	614 out of 5317 genes, 11.5%	1.44565e-05
carbohydrate metabolic process	278 out of 944 genes, 29.4%	1278 out of 5317 genes, 24.0%	1.46454e-05
jasmonic acid biosynthetic process	27 out of 944 genes, 2.9%	68 out of 5317 genes, 1.3%	1.52213e-05
single-organism carbohydrate catabolic process	143 out of 944 genes, 15.1%	590 out of 5317 genes, 11.1%	1.5224e-05
glucose catabolic process	137 out of 944 genes, 14.5%	561 out of 5317 genes, 10.6%	1.57254e-05
hexose catabolic process	137 out of 944 genes, 14.5%	561 out of 5317 genes, 10.6%	1.57254e-05
monosaccharide catabolic process	137 out of 944 genes, 14.5%	561 out of 5317 genes, 10.6%	1.57254e-05
jasmonic acid metabolic process	28 out of 944 genes, 3.0%	72 out of 5317 genes, 1.4%	1.6856e-05
divalent metal ion transport	45 out of 944 genes, 4.8%	139 out of 5317 genes, 2.6%	1.71671e-05
divalent inorganic cation transport	45 out of 944 genes, 4.8%	139 out of 5317 genes, 2.6%	1.71671e-05
cellular metabolic compound salvage	63 out of 944 genes, 6.7%	216 out of 5317 genes, 4.1%	1.76313e-05
hexose metabolic process	157 out of 944 genes, 16.6%	662 out of 5317 genes, 12.5%	1.99743e-05
S-glycoside metabolic process	51 out of 944 genes, 5.4%	165 out of 5317 genes, 3.1%	2.03684e-05
glycosinolate metabolic process	51 out of 944 genes, 5.4%	165 out of 5317 genes, 3.1%	2.03684e-05
glucosinolate metabolic process	51 out of 944 genes, 5.4%	165 out of 5317 genes, 3.1%	2.03684e-05
organonitrogen compound metabolic process	283 out of 944 genes, 30.0%	1311 out of 5317 genes, 24.7%	2.2855e-05
cellular response to oxidative stress	36 out of 944 genes, 3.8%	104 out of 5317 genes, 2.0%	2.37827e-05
response to abscisic acid stimulus	68 out of 944 genes, 7.2%	242 out of 5317 genes, 4.6%	3.1571e-05
indoleacetic acid metabolic process	33 out of 944 genes, 3.5%	94 out of 5317 genes, 1.8%	3.73439e-05
indoleacetic acid biosynthetic process	33 out of 944 genes, 3.5%	94 out of 5317 genes, 1.8%	3.73439e-05
organonitrogen compound catabolic process	95 out of 944 genes, 10.1%	368 out of 5317 genes, 6.9%	3.89643e-05
response to alcohol	73 out of 944 genes, 7.7%	267 out of 5317 genes, 5.0%	4.42227e-05
glucose metabolic process	149 out of 944 genes, 15.8%	632 out of 5317 genes, 11.9%	4.7035e-05
response to lipid	78 out of 944 genes, 8.3%	291 out of 5317 genes, 5.5%	5.1082e-05
protein complex subunit organization	111 out of 944 genes, 11.8%	447 out of 5317 genes, 8.4%	5.24556e-05
hydrogen peroxide catabolic process	27 out of 944 genes, 2.9%	73 out of 5317 genes, 1.4%	6.73343e-05
aromatic amino acid family metabolic process	53 out of 944 genes, 5.6%	181 out of 5317 genes, 3.4%	7.31989e-05
proteasome assembly	59 out of 944 genes, 6.2%	208 out of 5317 genes, 3.9%	7.91495e-05
response to misfolded protein	59 out of 944 genes, 6.2%	208 out of 5317 genes, 3.9%	7.91495e-05
sulfur amino acid biosynthetic process	75 out of 944 genes, 7.9%	281 out of 5317 genes, 5.3%	8.32015e-05
response to reactive oxygen species	75 out of 944 genes, 7.9%	281 out of 5317 genes, 5.3%	8.32015e-05
monosaccharide metabolic process	163 out of 944 genes, 17.3%	709 out of 5317 genes, 13.3%	8.33602e-05
reactive oxygen species metabolic process	38 out of 944 genes, 4.0%	118 out of 5317 genes, 2.2%	8.75504e-05
cellular response to hydrogen peroxide	27 out of 944 genes, 2.9%	74 out of 5317 genes, 1.4%	8.84433e-05
cellular response to oxygen-containing compound	97 out of 944 genes, 10.3%	385 out of 5317 genes, 7.2%	8.96453e-05
hormone metabolic process	54 out of 944 genes, 5.7%	188 out of 5317 genes, 3.5%	0.000110465
indole-containing compound metabolic process	37 out of 944 genes, 3.9%	115 out of 5317 genes, 2.2%	0.000110476
amine catabolic process	36 out of 944 genes, 3.8%	111 out of 5317 genes, 2.1%	0.000113509
cellular biogenic amine catabolic process	35 out of 944 genes, 3.7%	107 out of 5317 genes, 2.0%	0.0001162
indole-containing compound biosynthetic process	35 out of 944 genes, 3.7%	107 out of 5317 genes, 2.0%	0.0001162
photosystem II assembly	28 out of 944 genes, 3.0%	79 out of 5317 genes, 1.5%	0.000118461
response to glucose stimulus	33 out of 944 genes, 3.5%	99 out of 5317 genes, 1.9%	0.000120253
biosynthetic process	485 out of 944 genes, 51.4%	2443 out of 5317 genes, 45.9%	0.00013087
cellular biosynthetic process	446 out of 944 genes, 47.2%	2226 out of 5317 genes, 41.9%	0.000133485
cofactor metabolic process	98 out of 944 genes, 10.4%	394 out of 5317 genes, 7.4%	0.000139236
cellular respiration	35 out of 944 genes, 3.7%	108 out of 5317 genes, 2.0%	0.000143283
cellular hormone metabolic process	33 out of 944 genes, 3.5%	100 out of 5317 genes, 1.9%	0.000149625
auxin metabolic process	35 out of 944 genes, 3.7%	109 out of 5317 genes, 2.1%	0.000175912
organic substance biosynthetic process	460 out of 944 genes, 48.7%	2312 out of 5317 genes, 43.5%	0.000200417
cellular aldehyde metabolic process	59 out of 944 genes, 6.2%	215 out of 5317 genes, 4.0%	0.000215238
calcium ion transport	33 out of 944 genes, 3.5%	102 out of 5317 genes, 1.9%	0.000228348
cellular component assembly	115 out of 944 genes, 12.2%	483 out of 5317 genes, 9.1%	0.000253018
macromolecular complex subunit organization	115 out of 944 genes, 12.2%	483 out of 5317 genes, 9.1%	0.000253018
aerobic respiration	29 out of 944 genes, 3.1%	87 out of 5317 genes, 1.6%	0.000306273
unsaturated fatty acid biosynthetic process	21 out of 944 genes, 2.2%	56 out of 5317 genes, 1.1%	0.000343232
unsaturated fatty acid metabolic process	21 out of 944 genes, 2.2%	56 out of 5317 genes, 1.1%	0.000343232
fatty acid metabolic process	68 out of 944 genes, 7.2%	261 out of 5317 genes, 4.9%	0.000382917
dicarboxylic acid metabolic process	24 out of 944 genes, 2.5%	68 out of 5317 genes, 1.3%	0.000384699
response to cyclopentenone	19 out of 944 genes, 2.0%	49 out of 5317 genes, 0.9%	0.000397903
response to water deprivation	48 out of 944 genes, 5.1%	170 out of 5317 genes, 3.2%	0.000408086
energy derivation by oxidation of organic compounds	37 out of 944 genes, 3.9%	122 out of 5317 genes, 2.3%	0.000418656
hydrogen peroxide metabolic process	31 out of 944 genes, 3.3%	97 out of 5317 genes, 1.8%	0.000446271
coenzyme metabolic process	85 out of 944 genes, 9.0%	344 out of 5317 genes, 6.5%	0.000493146
hydrogen transport	18 out of 944 genes, 1.9%	46 out of 5317 genes, 0.9%	0.000494311
proton transport	18 out of 944 genes, 1.9%	46 out of 5317 genes, 0.9%	0.000494311
lipid metabolic process	152 out of 944 genes, 16.1%	677 out of 5317 genes, 12.7%	0.000498949
response to fructose stimulus	40 out of 944 genes, 4.2%	136 out of 5317 genes, 2.6%	0.000499507
phenylpropanoid metabolic process	48 out of 944 genes, 5.1%	172 out of 5317 genes, 3.2%	0.000545948
coumarin metabolic process	20 out of 944 genes, 2.1%	54 out of 5317 genes, 1.0%	0.000570377
coumarin biosynthetic process	20 out of 944 genes, 2.1%	54 out of 5317 genes, 1.0%	0.000570377
electron transport chain	26 out of 944 genes, 2.8%	78 out of 5317 genes, 1.5%	0.000618757
response to herbivore	6 out of 944 genes, 0.6%	8 out of 5317 genes, 0.2%	0.000623734
ion transmembrane transport	25 out of 944 genes, 2.6%	74 out of 5317 genes, 1.4%	0.000624758
glycine metabolic process	24 out of 944 genes, 2.5%	70 out of 5317 genes, 1.3%	0.000626235
photosynthetic electron transport chain	15 out of 944 genes, 1.6%	36 out of 5317 genes, 0.7%	0.00066296
response to hydrogen peroxide	56 out of 944 genes, 5.9%	210 out of 5317 genes, 3.9%	0.000676498
cellular response to stimulus	229 out of 944 genes, 24.3%	1082 out of 5317 genes, 20.3%	0.00069795
response to water stimulus	48 out of 944 genes, 5.1%	174 out of 5317 genes, 3.3%	0.000723951
energy coupled proton transport, down electrochemical gradient	12 out of 944 genes, 1.3%	26 out of 5317 genes, 0.5%	0.000765681
ATP synthesis coupled proton transport	12 out of 944 genes, 1.3%	26 out of 5317 genes, 0.5%	0.000765681
aromatic amino acid family catabolic process	24 out of 944 genes, 2.5%	71 out of 5317 genes, 1.3%	0.000790283
cellular biogenic amine metabolic process	40 out of 944 genes, 4.2%	139 out of 5317 genes, 2.6%	0.000807354
cellular amine metabolic process	40 out of 944 genes, 4.2%	139 out of 5317 genes, 2.6%	0.000807354
purine nucleoside triphosphate biosynthetic process	17 out of 944 genes, 1.8%	44 out of 5317 genes, 0.8%	0.000836447
ribonucleoside triphosphate biosynthetic process	17 out of 944 genes, 1.8%	44 out of 5317 genes, 0.8%	0.000836447
purine ribonucleoside triphosphate biosynthetic process	17 out of 944 genes, 1.8%	44 out of 5317 genes, 0.8%	0.000836447
glycosyl compound metabolic process	91 out of 944 genes, 9.6%	379 out of 5317 genes, 7.1%	0.000864754
auxin homeostasis	5 out of 944 genes, 0.5%	6 out of 5317 genes, 0.1%	0.000894704
tryptophan catabolic process	23 out of 944 genes, 2.4%	68 out of 5317 genes, 1.3%	0.00100005
purine nucleoside biosynthetic process	23 out of 944 genes, 2.4%	68 out of 5317 genes, 1.3%	0.00100005
purine ribonucleoside biosynthetic process	23 out of 944 genes, 2.4%	68 out of 5317 genes, 1.3%	0.00100005
indolalkylamine catabolic process	23 out of 944 genes, 2.4%	68 out of 5317 genes, 1.3%	0.00100005
response to topologically incorrect protein	67 out of 944 genes, 7.1%	265 out of 5317 genes, 5.0%	0.00102083
cellular component biogenesis	162 out of 944 genes, 17.2%	740 out of 5317 genes, 13.9%	0.0011078
single-organism transport	251 out of 944 genes, 26.6%	1208 out of 5317 genes, 22.7%	0.00115715
response to sucrose stimulus	47 out of 944 genes, 5.0%	173 out of 5317 genes, 3.3%	0.00117178
response to disaccharide stimulus	47 out of 944 genes, 5.0%	173 out of 5317 genes, 3.3%	0.00117178
single-organism carbohydrate metabolic process	230 out of 944 genes, 24.4%	1099 out of 5317 genes, 20.7%	0.00132887
isopentenyl diphosphate biosynthetic process, mevalonate-independent pathway	41 out of 944 genes, 4.3%	147 out of 5317 genes, 2.8%	0.00137247
glyceraldehyde-3-phosphate metabolic process	41 out of 944 genes, 4.3%	147 out of 5317 genes, 2.8%	0.00137247
lipoate metabolic process	16 out of 944 genes, 1.7%	42 out of 5317 genes, 0.8%	0.00141067
modification-dependent protein catabolic process	68 out of 944 genes, 7.2%	273 out of 5317 genes, 5.1%	0.00143408
modification-dependent macromolecule catabolic process	68 out of 944 genes, 7.2%	273 out of 5317 genes, 5.1%	0.00143408
isopentenyl diphosphate biosynthetic process	42 out of 944 genes, 4.4%	152 out of 5317 genes, 2.9%	0.00147299
isopentenyl diphosphate metabolic process	42 out of 944 genes, 4.4%	152 out of 5317 genes, 2.9%	0.00147299
nucleoside triphosphate biosynthetic process	17 out of 944 genes, 1.8%	46 out of 5317 genes, 0.9%	0.0014963
indole-containing compound catabolic process	24 out of 944 genes, 2.5%	74 out of 5317 genes, 1.4%	0.00152471
chemical homeostasis	32 out of 944 genes, 3.4%	108 out of 5317 genes, 2.0%	0.00154724
response to salicylic acid stimulus	41 out of 944 genes, 4.3%	148 out of 5317 genes, 2.8%	0.0015823
glycine catabolic process	21 out of 944 genes, 2.2%	62 out of 5317 genes, 1.2%	0.00160367
amine metabolic process	69 out of 944 genes, 7.3%	279 out of 5317 genes, 5.2%	0.00162102
ubiquitin-dependent protein catabolic process	67 out of 944 genes, 7.1%	270 out of 5317 genes, 5.1%	0.00172058
coenzyme biosynthetic process	37 out of 944 genes, 3.9%	131 out of 5317 genes, 2.5%	0.00181045
phenylpropanoid biosynthetic process	37 out of 944 genes, 3.9%	131 out of 5317 genes, 2.5%	0.00181045
cofactor biosynthetic process	48 out of 944 genes, 5.1%	181 out of 5317 genes, 3.4%	0.00181944
iron ion transport	16 out of 944 genes, 1.7%	43 out of 5317 genes, 0.8%	0.00188343
response to organic cyclic compound	72 out of 944 genes, 7.6%	295 out of 5317 genes, 5.5%	0.00188634
vitamin metabolic process	28 out of 944 genes, 3.0%	92 out of 5317 genes, 1.7%	0.00191892
response to symbiotic fungus	11 out of 944 genes, 1.2%	25 out of 5317 genes, 0.5%	0.00205062
metabolic process	806 out of 944 genes, 85.4%	4369 out of 5317 genes, 82.2%	0.00222755
ATP biosynthetic process	15 out of 944 genes, 1.6%	40 out of 5317 genes, 0.8%	0.00237008
cellular response to chemical stimulus	122 out of 944 genes, 12.9%	547 out of 5317 genes, 10.3%	0.0024381
acyl-CoA metabolic process	21 out of 944 genes, 2.2%	64 out of 5317 genes, 1.2%	0.00250574
thioester metabolic process	21 out of 944 genes, 2.2%	64 out of 5317 genes, 1.2%	0.00250574
organic cyclic compound biosynthetic process	195 out of 944 genes, 20.7%	926 out of 5317 genes, 17.4%	0.00251643
response to cold	91 out of 944 genes, 9.6%	392 out of 5317 genes, 7.4%	0.00262503
lipid biosynthetic process	100 out of 944 genes, 10.6%	437 out of 5317 genes, 8.2%	0.00264145
hexose biosynthetic process	64 out of 944 genes, 6.8%	261 out of 5317 genes, 4.9%	0.00294843
response to symbiont	11 out of 944 genes, 1.2%	26 out of 5317 genes, 0.5%	0.00299292
cellular modified amino acid biosynthetic process	22 out of 944 genes, 2.3%	69 out of 5317 genes, 1.3%	0.00300163
monosaccharide biosynthetic process	66 out of 944 genes, 7.0%	271 out of 5317 genes, 5.1%	0.00304767
cellular lipid metabolic process	121 out of 944 genes, 12.8%	546 out of 5317 genes, 10.3%	0.0032175
nitrate metabolic process	6 out of 944 genes, 0.6%	10 out of 5317 genes, 0.2%	0.00337985
nitrate assimilation	6 out of 944 genes, 0.6%	10 out of 5317 genes, 0.2%	0.00337985
reactive nitrogen species metabolic process	6 out of 944 genes, 0.6%	10 out of 5317 genes, 0.2%	0.00337985
gluconeogenesis	63 out of 944 genes, 6.7%	258 out of 5317 genes, 4.9%	0.00351872
pyruvate metabolic process	41 out of 944 genes, 4.3%	154 out of 5317 genes, 2.9%	0.00352873
proteolysis involved in cellular protein catabolic process	83 out of 944 genes, 8.8%	356 out of 5317 genes, 6.7%	0.003542
regulation of hormone levels	64 out of 944 genes, 6.8%	263 out of 5317 genes, 4.9%	0.00357511
protein catabolic process	90 out of 944 genes, 9.5%	391 out of 5317 genes, 7.4%	0.00359483
serine family amino acid catabolic process	21 out of 944 genes, 2.2%	66 out of 5317 genes, 1.2%	0.00380183
cellular protein catabolic process	87 out of 944 genes, 9.2%	377 out of 5317 genes, 7.1%	0.00387496
acetyl-CoA metabolic process	20 out of 944 genes, 2.1%	62 out of 5317 genes, 1.2%	0.00392746
response to carbohydrate stimulus	65 out of 944 genes, 6.9%	269 out of 5317 genes, 5.1%	0.00398425
tryptophan metabolic process	24 out of 944 genes, 2.5%	79 out of 5317 genes, 1.5%	0.00403194
indolalkylamine metabolic process	24 out of 944 genes, 2.5%	79 out of 5317 genes, 1.5%	0.00403194
fatty acid biosynthetic process	29 out of 944 genes, 3.1%	101 out of 5317 genes, 1.9%	0.00419139
arginine catabolic process	4 out of 944 genes, 0.4%	5 out of 5317 genes, 0.1%	0.00424266
toxin metabolic process	38 out of 944 genes, 4.0%	143 out of 5317 genes, 2.7%	0.0050413
toxin catabolic process	38 out of 944 genes, 4.0%	143 out of 5317 genes, 2.7%	0.0050413
arginine metabolic process	8 out of 944 genes, 0.8%	17 out of 5317 genes, 0.3%	0.00513002
tricarboxylic acid cycle	14 out of 944 genes, 1.5%	39 out of 5317 genes, 0.7%	0.00519628
regulation of defense response	58 out of 944 genes, 6.1%	238 out of 5317 genes, 4.5%	0.00524416
aromatic compound biosynthetic process	167 out of 944 genes, 17.7%	793 out of 5317 genes, 14.9%	0.00538068
cellular heat acclimation	3 out of 944 genes, 0.3%	3 out of 5317 genes, 0.1%	0.00558187
regulation of stomatal closure	3 out of 944 genes, 0.3%	3 out of 5317 genes, 0.1%	0.00558187
acetyl-CoA biosynthetic process	7 out of 944 genes, 0.7%	14 out of 5317 genes, 0.3%	0.00585697
1-aminocyclopropane-1-carboxylate metabolic process	6 out of 944 genes, 0.6%	11 out of 5317 genes, 0.2%	0.00632688
1-aminocyclopropane-1-carboxylate biosynthetic process	6 out of 944 genes, 0.6%	11 out of 5317 genes, 0.2%	0.00632688
glutamine family amino acid metabolic process	18 out of 944 genes, 1.9%	56 out of 5317 genes, 1.1%	0.00632888
nitrate transport	27 out of 944 genes, 2.9%	95 out of 5317 genes, 1.8%	0.00652586
cellular response to iron ion starvation	13 out of 944 genes, 1.4%	36 out of 5317 genes, 0.7%	0.00659918
hyperosmotic salinity response	14 out of 944 genes, 1.5%	40 out of 5317 genes, 0.8%	0.00671807
chlorophyll metabolic process	26 out of 944 genes, 2.8%	91 out of 5317 genes, 1.7%	0.00698168
cellular metabolic process	701 out of 944 genes, 74.3%	3772 out of 5317 genes, 70.9%	0.00706551
isoprenoid biosynthetic process	57 out of 944 genes, 6.0%	237 out of 5317 genes, 4.5%	0.00752513
plasma membrane ATP synthesis coupled proton transport	8 out of 944 genes, 0.8%	18 out of 5317 genes, 0.3%	0.00781888
oxidoreduction coenzyme metabolic process	56 out of 944 genes, 5.9%	233 out of 5317 genes, 4.4%	0.0081472
isoprenoid metabolic process	58 out of 944 genes, 6.1%	243 out of 5317 genes, 4.6%	0.00833278
transition metal ion transport	23 out of 944 genes, 2.4%	79 out of 5317 genes, 1.5%	0.00849463
nucleoside biosynthetic process	23 out of 944 genes, 2.4%	79 out of 5317 genes, 1.5%	0.00849463
ribonucleoside biosynthetic process	23 out of 944 genes, 2.4%	79 out of 5317 genes, 1.5%	0.00849463
response to nitrate	27 out of 944 genes, 2.9%	97 out of 5317 genes, 1.8%	0.00879145
regulation of response to stress	58 out of 944 genes, 6.1%	244 out of 5317 genes, 4.6%	0.00910662
macromolecule catabolic process	110 out of 944 genes, 11.7%	506 out of 5317 genes, 9.5%	0.00916188
thioester biosynthetic process	7 out of 944 genes, 0.7%	15 out of 5317 genes, 0.3%	0.00932205
nucleotide phosphorylation	7 out of 944 genes, 0.7%	15 out of 5317 genes, 0.3%	0.00932205
acyl-CoA biosynthetic process	7 out of 944 genes, 0.7%	15 out of 5317 genes, 0.3%	0.00932205
porphyrin-containing compound metabolic process	28 out of 944 genes, 3.0%	102 out of 5317 genes, 1.9%	0.00942266
tetrapyrrole metabolic process	28 out of 944 genes, 3.0%	102 out of 5317 genes, 1.9%	0.00942266
glutamine family amino acid biosynthetic process	11 out of 944 genes, 1.2%	30 out of 5317 genes, 0.6%	0.0106745
nitrogen cycle metabolic process	6 out of 944 genes, 0.6%	12 out of 5317 genes, 0.2%	0.0107746
response to desiccation	14 out of 944 genes, 1.5%	42 out of 5317 genes, 0.8%	0.0108154
cellular modified amino acid metabolic process	28 out of 944 genes, 3.0%	103 out of 5317 genes, 1.9%	0.0108171
cellular chemical homeostasis	24 out of 944 genes, 2.5%	85 out of 5317 genes, 1.6%	0.010881
dicarboxylic acid transport	4 out of 944 genes, 0.4%	6 out of 5317 genes, 0.1%	0.0109386
stamen morphogenesis	4 out of 944 genes, 0.4%	6 out of 5317 genes, 0.1%	0.0109386
stamen formation	4 out of 944 genes, 0.4%	6 out of 5317 genes, 0.1%	0.0109386
response to phenylpropanoid	4 out of 944 genes, 0.4%	6 out of 5317 genes, 0.1%	0.0109386
phospholipid metabolic process	51 out of 944 genes, 5.4%	212 out of 5317 genes, 4.0%	0.0110593
carbon fixation	8 out of 944 genes, 0.8%	19 out of 5317 genes, 0.4%	0.0114416
root hair elongation	38 out of 944 genes, 4.0%	150 out of 5317 genes, 2.8%	0.0115207
protein glutathionylation	5 out of 944 genes, 0.5%	9 out of 5317 genes, 0.2%	0.0117078
chlorophyll biosynthetic process	20 out of 944 genes, 2.1%	68 out of 5317 genes, 1.3%	0.0121053
lipid oxidation	33 out of 944 genes, 3.5%	127 out of 5317 genes, 2.4%	0.0121907
heterocycle biosynthetic process	149 out of 944 genes, 15.8%	715 out of 5317 genes, 13.4%	0.0126692
anion transport	48 out of 944 genes, 5.1%	199 out of 5317 genes, 3.7%	0.0128026
energy coupled proton transmembrane transport, against electrochemical gradient	10 out of 944 genes, 1.1%	27 out of 5317 genes, 0.5%	0.0135984
ATP hydrolysis coupled proton transport	10 out of 944 genes, 1.1%	27 out of 5317 genes, 0.5%	0.0135984
stomatal complex morphogenesis	12 out of 944 genes, 1.3%	35 out of 5317 genes, 0.7%	0.014002
response to molecule of fungal origin	7 out of 944 genes, 0.7%	16 out of 5317 genes, 0.3%	0.0140766
inorganic anion transport	32 out of 944 genes, 3.4%	124 out of 5317 genes, 2.3%	0.0148643
cellular macromolecule catabolic process	94 out of 944 genes, 10.0%	432 out of 5317 genes, 8.1%	0.0151622
regulation of innate immune response	47 out of 944 genes, 5.0%	196 out of 5317 genes, 3.7%	0.0152117
regulation of immune response	47 out of 944 genes, 5.0%	196 out of 5317 genes, 3.7%	0.0152117
defense response, incompatible interaction	66 out of 944 genes, 7.0%	290 out of 5317 genes, 5.5%	0.0152825
proteolysis	120 out of 944 genes, 12.7%	567 out of 5317 genes, 10.7%	0.01555
monovalent inorganic cation transport	25 out of 944 genes, 2.6%	92 out of 5317 genes, 1.7%	0.0155729
response to endoplasmic reticulum stress	52 out of 944 genes, 5.5%	221 out of 5317 genes, 4.2%	0.0159364
defense response by callose deposition	8 out of 944 genes, 0.8%	20 out of 5317 genes, 0.4%	0.0161643
tetrapyrrole biosynthetic process	22 out of 944 genes, 2.3%	79 out of 5317 genes, 1.5%	0.0169261
cellular response to salt stress	6 out of 944 genes, 0.6%	13 out of 5317 genes, 0.2%	0.0170512
defense response to fungus	42 out of 944 genes, 4.4%	173 out of 5317 genes, 3.3%	0.0171372
stomatal movement	9 out of 944 genes, 1.0%	24 out of 5317 genes, 0.5%	0.0173435
regulation of immune system process	47 out of 944 genes, 5.0%	198 out of 5317 genes, 3.7%	0.0182196
photosynthesis, light harvesting in photosystem II	3 out of 944 genes, 0.3%	4 out of 5317 genes, 0.1%	0.0193622
shikimate biosynthetic process	3 out of 944 genes, 0.3%	4 out of 5317 genes, 0.1%	0.0193622
regulation of protein complex disassembly	5 out of 944 genes, 0.5%	10 out of 5317 genes, 0.2%	0.0200357
vacuole organization	17 out of 944 genes, 1.8%	58 out of 5317 genes, 1.1%	0.0205062
heat acclimation	17 out of 944 genes, 1.8%	58 out of 5317 genes, 1.1%	0.0205062
regulation of seed germination	13 out of 944 genes, 1.4%	41 out of 5317 genes, 0.8%	0.0212699
stomatal complex development	13 out of 944 genes, 1.4%	41 out of 5317 genes, 0.8%	0.0212699
regulation of seedling development	13 out of 944 genes, 1.4%	41 out of 5317 genes, 0.8%	0.0212699
phospholipid biosynthetic process	45 out of 944 genes, 4.8%	190 out of 5317 genes, 3.6%	0.0213582
growth	69 out of 944 genes, 7.3%	310 out of 5317 genes, 5.8%	0.0216967
ornithine metabolic process	4 out of 944 genes, 0.4%	7 out of 5317 genes, 0.1%	0.0219602
post-Golgi vesicle-mediated transport	4 out of 944 genes, 0.4%	7 out of 5317 genes, 0.1%	0.0219602
Golgi to vacuole transport	4 out of 944 genes, 0.4%	7 out of 5317 genes, 0.1%	0.0219602
glycine biosynthetic process from serine	4 out of 944 genes, 0.4%	7 out of 5317 genes, 0.1%	0.0219602
positive regulation of protein complex disassembly	4 out of 944 genes, 0.4%	7 out of 5317 genes, 0.1%	0.0219602
cell growth	65 out of 944 genes, 6.9%	290 out of 5317 genes, 5.5%	0.0220392
lipid modification	35 out of 944 genes, 3.7%	142 out of 5317 genes, 2.7%	0.022456
purine ribonucleotide biosynthetic process	20 out of 944 genes, 2.1%	72 out of 5317 genes, 1.4%	0.0227359
regulation of lipid metabolic process	9 out of 944 genes, 1.0%	25 out of 5317 genes, 0.5%	0.0229426
sucrose biosynthetic process	6 out of 944 genes, 0.6%	14 out of 5317 genes, 0.3%	0.0254469
defense response by cell wall thickening	6 out of 944 genes, 0.6%	14 out of 5317 genes, 0.3%	0.0254469
defense response by callose deposition in cell wall	6 out of 944 genes, 0.6%	14 out of 5317 genes, 0.3%	0.0254469
cellular response to osmotic stress	6 out of 944 genes, 0.6%	14 out of 5317 genes, 0.3%	0.0254469
cellular glucan metabolic process	73 out of 944 genes, 7.7%	333 out of 5317 genes, 6.3%	0.0258773
benzene-containing compound metabolic process	33 out of 944 genes, 3.5%	134 out of 5317 genes, 2.5%	0.0264415
protein targeting to membrane	40 out of 944 genes, 4.2%	168 out of 5317 genes, 3.2%	0.0266351
cellular response to nutrient levels	29 out of 944 genes, 3.1%	115 out of 5317 genes, 2.2%	0.0267034
purine-containing compound biosynthetic process	29 out of 944 genes, 3.1%	115 out of 5317 genes, 2.2%	0.0267034
carbohydrate biosynthetic process	127 out of 944 genes, 13.5%	615 out of 5317 genes, 11.6%	0.0275036
porphyrin-containing compound biosynthetic process	21 out of 944 genes, 2.2%	78 out of 5317 genes, 1.5%	0.0279054
developmental growth	52 out of 944 genes, 5.5%	228 out of 5317 genes, 4.3%	0.0281002
glutamate metabolic process	7 out of 944 genes, 0.7%	18 out of 5317 genes, 0.3%	0.0283066
salicylic acid mediated signaling pathway	33 out of 944 genes, 3.5%	135 out of 5317 genes, 2.5%	0.029252
cellular response to salicylic acid stimulus	33 out of 944 genes, 3.5%	135 out of 5317 genes, 2.5%	0.029252
glucan metabolic process	73 out of 944 genes, 7.7%	335 out of 5317 genes, 6.3%	0.0293755
carbohydrate derivative biosynthetic process	110 out of 944 genes, 11.7%	527 out of 5317 genes, 9.9%	0.0294763
salicylic acid biosynthetic process	25 out of 944 genes, 2.6%	97 out of 5317 genes, 1.8%	0.0295044
L-serine metabolic process	8 out of 944 genes, 0.8%	22 out of 5317 genes, 0.4%	0.0295329
positive regulation of developmental process	8 out of 944 genes, 0.8%	22 out of 5317 genes, 0.4%	0.0295329
regulation of programmed cell death	43 out of 944 genes, 4.6%	184 out of 5317 genes, 3.5%	0.0297565
cellular response to lipid	27 out of 944 genes, 2.9%	107 out of 5317 genes, 2.0%	0.0314913
acetate metabolic process	2 out of 944 genes, 0.2%	2 out of 5317 genes, 0.0%	0.0314943
icosanoid metabolic process	2 out of 944 genes, 0.2%	2 out of 5317 genes, 0.0%	0.0314943
tricarboxylic acid transport	2 out of 944 genes, 0.2%	2 out of 5317 genes, 0.0%	0.0314943
dehiscence	2 out of 944 genes, 0.2%	2 out of 5317 genes, 0.0%	0.0314943
anther dehiscence	2 out of 944 genes, 0.2%	2 out of 5317 genes, 0.0%	0.0314943
establishment or maintenance of transmembrane electrochemical gradient	2 out of 944 genes, 0.2%	2 out of 5317 genes, 0.0%	0.0314943
protein exit from endoplasmic reticulum	2 out of 944 genes, 0.2%	2 out of 5317 genes, 0.0%	0.0314943
tricarboxylic acid transmembrane transport	2 out of 944 genes, 0.2%	2 out of 5317 genes, 0.0%	0.0314943
protein homotrimerization	2 out of 944 genes, 0.2%	2 out of 5317 genes, 0.0%	0.0314943
fatty acid derivative metabolic process	2 out of 944 genes, 0.2%	2 out of 5317 genes, 0.0%	0.0314943
developmental cell growth	42 out of 944 genes, 4.4%	180 out of 5317 genes, 3.4%	0.0322075
regulation of cell death	43 out of 944 genes, 4.6%	185 out of 5317 genes, 3.5%	0.0323596
phytosteroid biosynthetic process	19 out of 944 genes, 2.0%	70 out of 5317 genes, 1.3%	0.0326945
brassinosteroid biosynthetic process	19 out of 944 genes, 2.0%	70 out of 5317 genes, 1.3%	0.0326945
translational elongation	15 out of 944 genes, 1.6%	52 out of 5317 genes, 1.0%	0.032737
developmental growth involved in morphogenesis	50 out of 944 genes, 5.3%	220 out of 5317 genes, 4.1%	0.0327404
polyamine catabolic process	12 out of 944 genes, 1.3%	39 out of 5317 genes, 0.7%	0.0331981
organic substance metabolic process	721 out of 944 genes, 76.4%	3933 out of 5317 genes, 74.0%	0.0337981
transport	266 out of 944 genes, 28.2%	1370 out of 5317 genes, 25.8%	0.0345601
response to ethylene stimulus	23 out of 944 genes, 2.4%	89 out of 5317 genes, 1.7%	0.0347925
steroid metabolic process	32 out of 944 genes, 3.4%	132 out of 5317 genes, 2.5%	0.0350498
response to heat	51 out of 944 genes, 5.4%	226 out of 5317 genes, 4.3%	0.0352394
ion homeostasis	24 out of 944 genes, 2.5%	94 out of 5317 genes, 1.8%	0.0360485
cellular ion homeostasis	21 out of 944 genes, 2.2%	80 out of 5317 genes, 1.5%	0.0362655
cellular cation homeostasis	21 out of 944 genes, 2.2%	80 out of 5317 genes, 1.5%	0.0362655
one-carbon metabolic process	10 out of 944 genes, 1.1%	31 out of 5317 genes, 0.6%	0.0365369
regulation of biological quality	114 out of 944 genes, 12.1%	553 out of 5317 genes, 10.4%	0.0375182
photosynthetic electron transport in photosystem I	9 out of 944 genes, 1.0%	27 out of 5317 genes, 0.5%	0.0377835
protein-chromophore linkage	4 out of 944 genes, 0.4%	8 out of 5317 genes, 0.2%	0.0378335
photosynthesis, light harvesting	7 out of 944 genes, 0.7%	19 out of 5317 genes, 0.4%	0.0381445
shoot system morphogenesis	33 out of 944 genes, 3.5%	138 out of 5317 genes, 2.6%	0.0390786
protein peptidyl-prolyl isomerization	12 out of 944 genes, 1.3%	40 out of 5317 genes, 0.8%	0.0400352
systemic acquired resistance	52 out of 944 genes, 5.5%	233 out of 5317 genes, 4.4%	0.0405933
response to nutrient levels	29 out of 944 genes, 3.1%	119 out of 5317 genes, 2.2%	0.040682
plant-type cell wall organization or biogenesis	46 out of 944 genes, 4.9%	203 out of 5317 genes, 3.8%	0.041214
steroid biosynthetic process	30 out of 944 genes, 3.2%	124 out of 5317 genes, 2.3%	0.0413335
salicylic acid metabolic process	25 out of 944 genes, 2.6%	100 out of 5317 genes, 1.9%	0.0415412
cellular glucose homeostasis	3 out of 944 genes, 0.3%	5 out of 5317 genes, 0.1%	0.0420415
oxaloacetate metabolic process	3 out of 944 genes, 0.3%	5 out of 5317 genes, 0.1%	0.0420415
glutathione biosynthetic process	3 out of 944 genes, 0.3%	5 out of 5317 genes, 0.1%	0.0420415
hexose mediated signaling	3 out of 944 genes, 0.3%	5 out of 5317 genes, 0.1%	0.0420415
lignan metabolic process	3 out of 944 genes, 0.3%	5 out of 5317 genes, 0.1%	0.0420415
lignan biosynthetic process	3 out of 944 genes, 0.3%	5 out of 5317 genes, 0.1%	0.0420415
drought recovery	3 out of 944 genes, 0.3%	5 out of 5317 genes, 0.1%	0.0420415
glucose mediated signaling pathway	3 out of 944 genes, 0.3%	5 out of 5317 genes, 0.1%	0.0420415
nonribosomal peptide biosynthetic process	3 out of 944 genes, 0.3%	5 out of 5317 genes, 0.1%	0.0420415
cellular response to monosaccharide stimulus	3 out of 944 genes, 0.3%	5 out of 5317 genes, 0.1%	0.0420415
cellular response to hexose stimulus	3 out of 944 genes, 0.3%	5 out of 5317 genes, 0.1%	0.0420415
cellular response to glucose stimulus	3 out of 944 genes, 0.3%	5 out of 5317 genes, 0.1%	0.0420415
cation homeostasis	23 out of 944 genes, 2.4%	91 out of 5317 genes, 1.7%	0.04397
defense response to insect	5 out of 944 genes, 0.5%	12 out of 5317 genes, 0.2%	0.0462349
negative regulation of peptidase activity	5 out of 944 genes, 0.5%	12 out of 5317 genes, 0.2%	0.0462349
regulation of peptidase activity	5 out of 944 genes, 0.5%	12 out of 5317 genes, 0.2%	0.0462349
leaf development	37 out of 944 genes, 3.9%	160 out of 5317 genes, 3.0%	0.0478937
transmembrane transport	43 out of 944 genes, 4.6%	190 out of 5317 genes, 3.6%	0.0481074
regulation of plant-type hypersensitive response	39 out of 944 genes, 4.1%	170 out of 5317 genes, 3.2%	0.04811
cellular response to hormone stimulus	57 out of 944 genes, 6.0%	261 out of 5317 genes, 4.9%	0.0483124
cellular response to endogenous stimulus	57 out of 944 genes, 6.0%	261 out of 5317 genes, 4.9%	0.0483124
abscisic acid mediated signaling pathway	14 out of 944 genes, 1.5%	50 out of 5317 genes, 0.9%	0.0484591
phytosteroid metabolic process	19 out of 944 genes, 2.0%	73 out of 5317 genes, 1.4%	0.0485825
brassinosteroid metabolic process	19 out of 944 genes, 2.0%	73 out of 5317 genes, 1.4%	0.0485825
glutamine family amino acid catabolic process	6 out of 944 genes, 0.6%	16 out of 5317 genes, 0.3%	0.0494689
innate immune response	74 out of 944 genes, 7.8%	349 out of 5317 genes, 6.6%	0.0494699
establishment of localization	271 out of 944 genes, 28.7%	1409 out of 5317 genes, 26.5%	0.0497442
carbohydrate derivative metabolic process	162 out of 944 genes, 17.2%	818 out of 5317 genes, 15.4%	0.0540199
regulation of response to stimulus	65 out of 944 genes, 6.9%	304 out of 5317 genes, 5.7%	0.0542009
plant-type cell wall biogenesis	23 out of 944 genes, 2.4%	93 out of 5317 genes, 1.7%	0.054801
starch metabolic process	39 out of 944 genes, 4.1%	172 out of 5317 genes, 3.2%	0.0562833
cellular response to abiotic stimulus	17 out of 944 genes, 1.8%	65 out of 5317 genes, 1.2%	0.0575595
immune response	74 out of 944 genes, 7.8%	352 out of 5317 genes, 6.6%	0.0582208
glycine biosynthetic process	4 out of 944 genes, 0.4%	9 out of 5317 genes, 0.2%	0.0587341
thiamine biosynthetic process	4 out of 944 genes, 0.4%	9 out of 5317 genes, 0.2%	0.0587341
thiamine-containing compound biosynthetic process	4 out of 944 genes, 0.4%	9 out of 5317 genes, 0.2%	0.0587341
peptide biosynthetic process	4 out of 944 genes, 0.4%	9 out of 5317 genes, 0.2%	0.0587341
cellular carbohydrate metabolic process	89 out of 944 genes, 9.4%	431 out of 5317 genes, 8.1%	0.0594856
fatty acid beta-oxidation	29 out of 944 genes, 3.1%	123 out of 5317 genes, 2.3%	0.0595105
response to auxin stimulus	29 out of 944 genes, 3.1%	123 out of 5317 genes, 2.3%	0.0595105
fatty acid oxidation	29 out of 944 genes, 3.1%	123 out of 5317 genes, 2.3%	0.0595105
regulation of dephosphorylation	18 out of 944 genes, 1.9%	70 out of 5317 genes, 1.3%	0.0598504
regulation of cellular response to stress	39 out of 944 genes, 4.1%	173 out of 5317 genes, 3.3%	0.0607313
pigment metabolic process	35 out of 944 genes, 3.7%	153 out of 5317 genes, 2.9%	0.0609092
ethylene metabolic process	11 out of 944 genes, 1.2%	38 out of 5317 genes, 0.7%	0.0609667
ethylene biosynthetic process	11 out of 944 genes, 1.2%	38 out of 5317 genes, 0.7%	0.0609667
cellular alkene metabolic process	11 out of 944 genes, 1.2%	38 out of 5317 genes, 0.7%	0.0609667
alkene biosynthetic process	11 out of 944 genes, 1.2%	38 out of 5317 genes, 0.7%	0.0609667
olefin metabolic process	11 out of 944 genes, 1.2%	38 out of 5317 genes, 0.7%	0.0609667
olefin biosynthetic process	11 out of 944 genes, 1.2%	38 out of 5317 genes, 0.7%	0.0609667
oligosaccharide biosynthetic process	8 out of 944 genes, 0.8%	25 out of 5317 genes, 0.5%	0.0612709
response to ozone	8 out of 944 genes, 0.8%	25 out of 5317 genes, 0.5%	0.0612709
negative regulation of hydrolase activity	5 out of 944 genes, 0.5%	13 out of 5317 genes, 0.2%	0.0644747
polyamine metabolic process	14 out of 944 genes, 1.5%	52 out of 5317 genes, 1.0%	0.0650113
isocitrate metabolic process	6 out of 944 genes, 0.6%	17 out of 5317 genes, 0.3%	0.0653578
cellular response to inorganic substance	6 out of 944 genes, 0.6%	17 out of 5317 genes, 0.3%	0.0653578
cellular response to metal ion	6 out of 944 genes, 0.6%	17 out of 5317 genes, 0.3%	0.0653578
tricarboxylic acid metabolic process	6 out of 944 genes, 0.6%	17 out of 5317 genes, 0.3%	0.0653578
lipid catabolic process	36 out of 944 genes, 3.8%	159 out of 5317 genes, 3.0%	0.0658712
hormone-mediated signaling pathway	52 out of 944 genes, 5.5%	241 out of 5317 genes, 4.5%	0.0688741
purine nucleotide biosynthetic process	25 out of 944 genes, 2.6%	105 out of 5317 genes, 2.0%	0.0690969
pyridine-containing compound metabolic process	41 out of 944 genes, 4.3%	185 out of 5317 genes, 3.5%	0.0697375
shoot system development	50 out of 944 genes, 5.3%	231 out of 5317 genes, 4.3%	0.070057
nitrogen compound transport	50 out of 944 genes, 5.3%	231 out of 5317 genes, 4.3%	0.070057
leaf morphogenesis	20 out of 944 genes, 2.1%	81 out of 5317 genes, 1.5%	0.0709325
immune system process	82 out of 944 genes, 8.7%	398 out of 5317 genes, 7.5%	0.0715201
nucleoside diphosphate metabolic process	3 out of 944 genes, 0.3%	6 out of 5317 genes, 0.1%	0.0731443
chorismate biosynthetic process	3 out of 944 genes, 0.3%	6 out of 5317 genes, 0.1%	0.0731443
abscisic acid biosynthetic process	3 out of 944 genes, 0.3%	6 out of 5317 genes, 0.1%	0.0731443
photosynthetic electron transport in photosystem II	3 out of 944 genes, 0.3%	6 out of 5317 genes, 0.1%	0.0731443
plant-type cell wall loosening	3 out of 944 genes, 0.3%	6 out of 5317 genes, 0.1%	0.0731443
response to microbial phytotoxin	3 out of 944 genes, 0.3%	6 out of 5317 genes, 0.1%	0.0731443
sesquiterpenoid biosynthetic process	3 out of 944 genes, 0.3%	6 out of 5317 genes, 0.1%	0.0731443
shikimate metabolic process	3 out of 944 genes, 0.3%	6 out of 5317 genes, 0.1%	0.0731443
cellular modified amino acid catabolic process	3 out of 944 genes, 0.3%	6 out of 5317 genes, 0.1%	0.0731443
glucose homeostasis	3 out of 944 genes, 0.3%	6 out of 5317 genes, 0.1%	0.0731443
apocarotenoid biosynthetic process	3 out of 944 genes, 0.3%	6 out of 5317 genes, 0.1%	0.0731443
regulation of symbiosis, encompassing mutualism through parasitism	3 out of 944 genes, 0.3%	6 out of 5317 genes, 0.1%	0.0731443
regulation of protein depolymerization	3 out of 944 genes, 0.3%	6 out of 5317 genes, 0.1%	0.0731443
oligosaccharide metabolic process	30 out of 944 genes, 3.2%	131 out of 5317 genes, 2.5%	0.0773369
response to nitrogen compound	63 out of 944 genes, 6.7%	300 out of 5317 genes, 5.6%	0.077434
disaccharide biosynthetic process	7 out of 944 genes, 0.7%	22 out of 5317 genes, 0.4%	0.0799336
lactate metabolic process	16 out of 944 genes, 1.7%	63 out of 5317 genes, 1.2%	0.0804146
methylglyoxal catabolic process to D-lactate	16 out of 944 genes, 1.7%	63 out of 5317 genes, 1.2%	0.0804146
response to karrikin	16 out of 944 genes, 1.7%	63 out of 5317 genes, 1.2%	0.0804146
regulation of reactive oxygen species metabolic process	23 out of 944 genes, 2.4%	97 out of 5317 genes, 1.8%	0.0818909
photoreactive repair	2 out of 944 genes, 0.2%	3 out of 5317 genes, 0.1%	0.0833192
pyrimidine dimer repair	2 out of 944 genes, 0.2%	3 out of 5317 genes, 0.1%	0.0833192
rRNA export from nucleus	2 out of 944 genes, 0.2%	3 out of 5317 genes, 0.1%	0.0833192
S-adenosylmethionine biosynthetic process	2 out of 944 genes, 0.2%	3 out of 5317 genes, 0.1%	0.0833192
C4-dicarboxylate transport	2 out of 944 genes, 0.2%	3 out of 5317 genes, 0.1%	0.0833192
malate transport	2 out of 944 genes, 0.2%	3 out of 5317 genes, 0.1%	0.0833192
arginine catabolic process to glutamate	2 out of 944 genes, 0.2%	3 out of 5317 genes, 0.1%	0.0833192
fructose 1,6-bisphosphate metabolic process	2 out of 944 genes, 0.2%	3 out of 5317 genes, 0.1%	0.0833192
regulation of microtubule depolymerization	2 out of 944 genes, 0.2%	3 out of 5317 genes, 0.1%	0.0833192
positive regulation of microtubule depolymerization	2 out of 944 genes, 0.2%	3 out of 5317 genes, 0.1%	0.0833192
regulation of multicellular organism growth	2 out of 944 genes, 0.2%	3 out of 5317 genes, 0.1%	0.0833192
photosystem II stabilization	2 out of 944 genes, 0.2%	3 out of 5317 genes, 0.1%	0.0833192
nitrile metabolic process	2 out of 944 genes, 0.2%	3 out of 5317 genes, 0.1%	0.0833192
rRNA transport	2 out of 944 genes, 0.2%	3 out of 5317 genes, 0.1%	0.0833192
response to ammonium ion	2 out of 944 genes, 0.2%	3 out of 5317 genes, 0.1%	0.0833192
nitrile biosynthetic process	2 out of 944 genes, 0.2%	3 out of 5317 genes, 0.1%	0.0833192
positive regulation of protein depolymerization	2 out of 944 genes, 0.2%	3 out of 5317 genes, 0.1%	0.0833192
pigment biosynthetic process	30 out of 944 genes, 3.2%	132 out of 5317 genes, 2.5%	0.0838451
response to iron ion	9 out of 944 genes, 1.0%	31 out of 5317 genes, 0.6%	0.0843103
arginine biosynthetic process	4 out of 944 genes, 0.4%	10 out of 5317 genes, 0.2%	0.084533
thiamine metabolic process	4 out of 944 genes, 0.4%	10 out of 5317 genes, 0.2%	0.084533
thiamine-containing compound metabolic process	4 out of 944 genes, 0.4%	10 out of 5317 genes, 0.2%	0.084533
response to fatty acid	4 out of 944 genes, 0.4%	10 out of 5317 genes, 0.2%	0.084533
cellular response to fatty acid	4 out of 944 genes, 0.4%	10 out of 5317 genes, 0.2%	0.084533
plant-type cell wall modification	5 out of 944 genes, 0.5%	14 out of 5317 genes, 0.3%	0.0861568
glycolipid metabolic process	12 out of 944 genes, 1.3%	45 out of 5317 genes, 0.8%	0.0889015
sterol biosynthetic process	23 out of 944 genes, 2.4%	98 out of 5317 genes, 1.8%	0.0898592
methylglyoxal metabolic process	16 out of 944 genes, 1.7%	64 out of 5317 genes, 1.2%	0.0903804
aldehyde catabolic process	16 out of 944 genes, 1.7%	64 out of 5317 genes, 1.2%	0.0903804
methylglyoxal catabolic process	16 out of 944 genes, 1.7%	64 out of 5317 genes, 1.2%	0.0903804
alcohol metabolic process	42 out of 944 genes, 4.4%	194 out of 5317 genes, 3.6%	0.0906104
peptidyl-proline modification	13 out of 944 genes, 1.4%	50 out of 5317 genes, 0.9%	0.0929428
primary metabolic process	679 out of 944 genes, 71.9%	3727 out of 5317 genes, 70.1%	0.0935706
peptidyl-amino acid modification	18 out of 944 genes, 1.9%	74 out of 5317 genes, 1.4%	0.0940488
organic hydroxy compound metabolic process	43 out of 944 genes, 4.6%	200 out of 5317 genes, 3.8%	0.0956593
sterol metabolic process	23 out of 944 genes, 2.4%	99 out of 5317 genes, 1.9%	0.098321
disaccharide metabolic process	27 out of 944 genes, 2.9%	119 out of 5317 genes, 2.2%	0.0987032
aging	16 out of 944 genes, 1.7%	65 out of 5317 genes, 1.2%	0.101097
regulation of protein dephosphorylation	16 out of 944 genes, 1.7%	65 out of 5317 genes, 1.2%	0.101097
cellular nitrogen compound biosynthetic process	142 out of 944 genes, 15.0%	728 out of 5317 genes, 13.7%	0.101352
cellular polysaccharide metabolic process	76 out of 944 genes, 8.1%	374 out of 5317 genes, 7.0%	0.102119
positive regulation of biosynthetic process	35 out of 944 genes, 3.7%	160 out of 5317 genes, 3.0%	0.102319
positive regulation of cellular biosynthetic process	35 out of 944 genes, 3.7%	160 out of 5317 genes, 3.0%	0.102319
trichoblast differentiation	42 out of 944 genes, 4.4%	196 out of 5317 genes, 3.7%	0.102739
cellular lipid catabolic process	34 out of 944 genes, 3.6%	155 out of 5317 genes, 2.9%	0.103047
cell maturation	41 out of 944 genes, 4.3%	191 out of 5317 genes, 3.6%	0.103739
trichoblast maturation	41 out of 944 genes, 4.3%	191 out of 5317 genes, 3.6%	0.103739
root hair cell differentiation	41 out of 944 genes, 4.3%	191 out of 5317 genes, 3.6%	0.103739
starch biosynthetic process	31 out of 944 genes, 3.3%	140 out of 5317 genes, 2.6%	0.105003
para-aminobenzoic acid metabolic process	10 out of 944 genes, 1.1%	37 out of 5317 genes, 0.7%	0.106399
NADP metabolic process	38 out of 944 genes, 4.0%	176 out of 5317 genes, 3.3%	0.106674
phyllome development	38 out of 944 genes, 4.0%	176 out of 5317 genes, 3.3%	0.106674
cellular response to starvation	25 out of 944 genes, 2.6%	110 out of 5317 genes, 2.1%	0.107289
dicarboxylic acid biosynthetic process	5 out of 944 genes, 0.5%	15 out of 5317 genes, 0.3%	0.111137
cellular response to iron ion	5 out of 944 genes, 0.5%	15 out of 5317 genes, 0.3%	0.111137
pseudouridine synthesis	3 out of 944 genes, 0.3%	7 out of 5317 genes, 0.1%	0.111533
adenosine salvage	3 out of 944 genes, 0.3%	7 out of 5317 genes, 0.1%	0.111533
threonine catabolic process	3 out of 944 genes, 0.3%	7 out of 5317 genes, 0.1%	0.111533
sesquiterpenoid metabolic process	3 out of 944 genes, 0.3%	7 out of 5317 genes, 0.1%	0.111533
actin polymerization or depolymerization	3 out of 944 genes, 0.3%	7 out of 5317 genes, 0.1%	0.111533
pyrimidine nucleoside triphosphate metabolic process	3 out of 944 genes, 0.3%	7 out of 5317 genes, 0.1%	0.111533
abscisic acid metabolic process	3 out of 944 genes, 0.3%	7 out of 5317 genes, 0.1%	0.111533
secondary cell wall biogenesis	3 out of 944 genes, 0.3%	7 out of 5317 genes, 0.1%	0.111533
peptidyl-lysine modification	3 out of 944 genes, 0.3%	7 out of 5317 genes, 0.1%	0.111533
glycine decarboxylation via glycine cleavage system	3 out of 944 genes, 0.3%	7 out of 5317 genes, 0.1%	0.111533
carbohydrate homeostasis	3 out of 944 genes, 0.3%	7 out of 5317 genes, 0.1%	0.111533
cellular response to UV	3 out of 944 genes, 0.3%	7 out of 5317 genes, 0.1%	0.111533
pyridoxal phosphate metabolic process	3 out of 944 genes, 0.3%	7 out of 5317 genes, 0.1%	0.111533
pyridoxal phosphate biosynthetic process	3 out of 944 genes, 0.3%	7 out of 5317 genes, 0.1%	0.111533
apocarotenoid metabolic process	3 out of 944 genes, 0.3%	7 out of 5317 genes, 0.1%	0.111533
adenosine metabolic process	3 out of 944 genes, 0.3%	7 out of 5317 genes, 0.1%	0.111533
adenosine biosynthetic process	3 out of 944 genes, 0.3%	7 out of 5317 genes, 0.1%	0.111533
response to trehalose-6-phosphate stimulus	3 out of 944 genes, 0.3%	7 out of 5317 genes, 0.1%	0.111533
lignin metabolic process	11 out of 944 genes, 1.2%	42 out of 5317 genes, 0.8%	0.111641
regulation of localization	31 out of 944 genes, 3.3%	141 out of 5317 genes, 2.7%	0.112803
cellular component organization or biogenesis	338 out of 944 genes, 35.8%	1811 out of 5317 genes, 34.1%	0.113502
reductive pentose-phosphate cycle	4 out of 944 genes, 0.4%	11 out of 5317 genes, 0.2%	0.114861
photosynthesis, dark reaction	4 out of 944 genes, 0.4%	11 out of 5317 genes, 0.2%	0.114861
regulation of multi-organism process	20 out of 944 genes, 2.1%	86 out of 5317 genes, 1.6%	0.116342
response to high light intensity	38 out of 944 genes, 4.0%	178 out of 5317 genes, 3.3%	0.120963
pyridine nucleotide metabolic process	38 out of 944 genes, 4.0%	178 out of 5317 genes, 3.3%	0.120963
nicotinamide nucleotide metabolic process	38 out of 944 genes, 4.0%	178 out of 5317 genes, 3.3%	0.120963
cellular response to abscisic acid stimulus	14 out of 944 genes, 1.5%	57 out of 5317 genes, 1.1%	0.121449
alcohol biosynthetic process	36 out of 944 genes, 3.8%	168 out of 5317 genes, 3.2%	0.123466
localization	277 out of 944 genes, 29.3%	1476 out of 5317 genes, 27.8%	0.123748
developmental maturation	41 out of 944 genes, 4.3%	194 out of 5317 genes, 3.6%	0.124287
response to starvation	25 out of 944 genes, 2.6%	112 out of 5317 genes, 2.1%	0.125725
positive regulation of post-embryonic development	6 out of 944 genes, 0.6%	20 out of 5317 genes, 0.4%	0.128571
positive regulation of multicellular organismal process	6 out of 944 genes, 0.6%	20 out of 5317 genes, 0.4%	0.128571
cellulose metabolic process	31 out of 944 genes, 3.3%	143 out of 5317 genes, 2.7%	0.129485
organic hydroxy compound biosynthetic process	37 out of 944 genes, 3.9%	174 out of 5317 genes, 3.3%	0.129964
cellular response to extracellular stimulus	29 out of 944 genes, 3.1%	133 out of 5317 genes, 2.5%	0.131718
cellular response to external stimulus	29 out of 944 genes, 3.1%	133 out of 5317 genes, 2.5%	0.131718
regulation of hydrolase activity	9 out of 944 genes, 1.0%	34 out of 5317 genes, 0.6%	0.13493
jasmonic acid mediated signaling pathway	24 out of 944 genes, 2.5%	108 out of 5317 genes, 2.0%	0.136433
cellular response to jasmonic acid stimulus	24 out of 944 genes, 2.5%	108 out of 5317 genes, 2.0%	0.136433
protein targeting to vacuole	23 out of 944 genes, 2.4%	103 out of 5317 genes, 1.9%	0.137149
protein localization to vacuole	23 out of 944 genes, 2.4%	103 out of 5317 genes, 1.9%	0.137149
establishment of protein localization to vacuole	23 out of 944 genes, 2.4%	103 out of 5317 genes, 1.9%	0.137149
regulation of hydrogen peroxide metabolic process	21 out of 944 genes, 2.2%	93 out of 5317 genes, 1.7%	0.138238
ATP metabolic process	20 out of 944 genes, 2.1%	88 out of 5317 genes, 1.7%	0.13857
cellular response to alcohol	18 out of 944 genes, 1.9%	78 out of 5317 genes, 1.5%	0.138668
fatty acid catabolic process	30 out of 944 genes, 3.2%	139 out of 5317 genes, 2.6%	0.139717
homeostatic process	42 out of 944 genes, 4.4%	202 out of 5317 genes, 3.8%	0.145363
vitamin biosynthetic process	12 out of 944 genes, 1.3%	49 out of 5317 genes, 0.9%	0.146751
response to light intensity	41 out of 944 genes, 4.3%	197 out of 5317 genes, 3.7%	0.147246
fructose metabolic process	2 out of 944 genes, 0.2%	4 out of 5317 genes, 0.1%	0.147276
succinate metabolic process	2 out of 944 genes, 0.2%	4 out of 5317 genes, 0.1%	0.147276
nucleoside diphosphate phosphorylation	2 out of 944 genes, 0.2%	4 out of 5317 genes, 0.1%	0.147276
GTP biosynthetic process	2 out of 944 genes, 0.2%	4 out of 5317 genes, 0.1%	0.147276
UTP biosynthetic process	2 out of 944 genes, 0.2%	4 out of 5317 genes, 0.1%	0.147276
CTP biosynthetic process	2 out of 944 genes, 0.2%	4 out of 5317 genes, 0.1%	0.147276
regulation of translational termination	2 out of 944 genes, 0.2%	4 out of 5317 genes, 0.1%	0.147276
translational frameshifting	2 out of 944 genes, 0.2%	4 out of 5317 genes, 0.1%	0.147276
glutamate biosynthetic process	2 out of 944 genes, 0.2%	4 out of 5317 genes, 0.1%	0.147276
peptidyl-lysine modification to hypusine	2 out of 944 genes, 0.2%	4 out of 5317 genes, 0.1%	0.147276
anaerobic respiration	2 out of 944 genes, 0.2%	4 out of 5317 genes, 0.1%	0.147276
pyrimidine ribonucleoside triphosphate metabolic process	2 out of 944 genes, 0.2%	4 out of 5317 genes, 0.1%	0.147276
pyrimidine ribonucleoside triphosphate biosynthetic process	2 out of 944 genes, 0.2%	4 out of 5317 genes, 0.1%	0.147276
response to flooding	2 out of 944 genes, 0.2%	4 out of 5317 genes, 0.1%	0.147276
UV protection	2 out of 944 genes, 0.2%	4 out of 5317 genes, 0.1%	0.147276
indole phytoalexin biosynthetic process	2 out of 944 genes, 0.2%	4 out of 5317 genes, 0.1%	0.147276
protein autoprocessing	2 out of 944 genes, 0.2%	4 out of 5317 genes, 0.1%	0.147276
oxylipin metabolic process	2 out of 944 genes, 0.2%	4 out of 5317 genes, 0.1%	0.147276
arginine biosynthetic process via ornithine	2 out of 944 genes, 0.2%	4 out of 5317 genes, 0.1%	0.147276
positive regulation of translational elongation	2 out of 944 genes, 0.2%	4 out of 5317 genes, 0.1%	0.147276
positive regulation of translational termination	2 out of 944 genes, 0.2%	4 out of 5317 genes, 0.1%	0.147276
CTP metabolic process	2 out of 944 genes, 0.2%	4 out of 5317 genes, 0.1%	0.147276
UTP metabolic process	2 out of 944 genes, 0.2%	4 out of 5317 genes, 0.1%	0.147276
indole phytoalexin metabolic process	2 out of 944 genes, 0.2%	4 out of 5317 genes, 0.1%	0.147276
hypusine metabolic process	2 out of 944 genes, 0.2%	4 out of 5317 genes, 0.1%	0.147276
phytoalexin metabolic process	2 out of 944 genes, 0.2%	4 out of 5317 genes, 0.1%	0.147276
phytoalexin biosynthetic process	2 out of 944 genes, 0.2%	4 out of 5317 genes, 0.1%	0.147276
regulation of seed development	2 out of 944 genes, 0.2%	4 out of 5317 genes, 0.1%	0.147276
regulation of protein serine/threonine phosphatase activity	2 out of 944 genes, 0.2%	4 out of 5317 genes, 0.1%	0.147276
hydrogen peroxide transmembrane transport	2 out of 944 genes, 0.2%	4 out of 5317 genes, 0.1%	0.147276
regulation of seed maturation	2 out of 944 genes, 0.2%	4 out of 5317 genes, 0.1%	0.147276
regulation of transport	23 out of 944 genes, 2.4%	104 out of 5317 genes, 2.0%	0.148093
aspartate family amino acid catabolic process	4 out of 944 genes, 0.4%	12 out of 5317 genes, 0.2%	0.149173
removal of superoxide radicals	4 out of 944 genes, 0.4%	12 out of 5317 genes, 0.2%	0.149173
cellular response to superoxide	4 out of 944 genes, 0.4%	12 out of 5317 genes, 0.2%	0.149173
cellular response to nitric oxide	4 out of 944 genes, 0.4%	12 out of 5317 genes, 0.2%	0.149173
cellular component organization	307 out of 944 genes, 32.5%	1651 out of 5317 genes, 31.1%	0.149819
regulation of cellular ketone metabolic process	16 out of 944 genes, 1.7%	69 out of 5317 genes, 1.3%	0.151442
root epidermal cell differentiation	42 out of 944 genes, 4.4%	203 out of 5317 genes, 3.8%	0.153379
response to insect	6 out of 944 genes, 0.6%	21 out of 5317 genes, 0.4%	0.154441
glycolipid biosynthetic process	9 out of 944 genes, 1.0%	35 out of 5317 genes, 0.7%	0.154675
long-chain fatty acid metabolic process	3 out of 944 genes, 0.3%	8 out of 5317 genes, 0.2%	0.155752
citrate metabolic process	3 out of 944 genes, 0.3%	8 out of 5317 genes, 0.2%	0.155752
purine ribonucleoside salvage	3 out of 944 genes, 0.3%	8 out of 5317 genes, 0.2%	0.155752
cysteine biosynthetic process from serine	3 out of 944 genes, 0.3%	8 out of 5317 genes, 0.2%	0.155752
proline biosynthetic process	3 out of 944 genes, 0.3%	8 out of 5317 genes, 0.2%	0.155752
positive regulation of seed germination	3 out of 944 genes, 0.3%	8 out of 5317 genes, 0.2%	0.155752
defense response signaling pathway, resistance gene-independent	3 out of 944 genes, 0.3%	8 out of 5317 genes, 0.2%	0.155752
response to mannitol stimulus	3 out of 944 genes, 0.3%	8 out of 5317 genes, 0.2%	0.155752
cellular response to heat	3 out of 944 genes, 0.3%	8 out of 5317 genes, 0.2%	0.155752
nucleoside salvage	3 out of 944 genes, 0.3%	8 out of 5317 genes, 0.2%	0.155752
chorismate metabolic process	3 out of 944 genes, 0.3%	8 out of 5317 genes, 0.2%	0.155752
response to organophosphorus	3 out of 944 genes, 0.3%	8 out of 5317 genes, 0.2%	0.155752
nitrogen compound metabolic process	369 out of 944 genes, 39.1%	1999 out of 5317 genes, 37.6%	0.156988
vacuolar transport	24 out of 944 genes, 2.5%	110 out of 5317 genes, 2.1%	0.158174
systemic acquired resistance, salicylic acid mediated signaling pathway	24 out of 944 genes, 2.5%	110 out of 5317 genes, 2.1%	0.158174
proteasomal ubiquitin-dependent protein catabolic process	24 out of 944 genes, 2.5%	110 out of 5317 genes, 2.1%	0.158174
rRNA processing	35 out of 944 genes, 3.7%	167 out of 5317 genes, 3.1%	0.158969
monocarboxylic acid catabolic process	30 out of 944 genes, 3.2%	141 out of 5317 genes, 2.7%	0.159017
polysaccharide metabolic process	82 out of 944 genes, 8.7%	417 out of 5317 genes, 7.8%	0.159447
organic acid transport	23 out of 944 genes, 2.4%	105 out of 5317 genes, 2.0%	0.159522
carboxylic acid transport	23 out of 944 genes, 2.4%	105 out of 5317 genes, 2.0%	0.159522
embryonic pattern specification	7 out of 944 genes, 0.7%	26 out of 5317 genes, 0.5%	0.164474
regulation of response to biotic stimulus	17 out of 944 genes, 1.8%	75 out of 5317 genes, 1.4%	0.165457
beta-glucan metabolic process	31 out of 944 genes, 3.3%	147 out of 5317 genes, 2.8%	0.167135
rRNA metabolic process	35 out of 944 genes, 3.7%	168 out of 5317 genes, 3.2%	0.168311
regulation of translational elongation	5 out of 944 genes, 0.5%	17 out of 5317 genes, 0.3%	0.169922
programmed cell death	8 out of 944 genes, 0.8%	31 out of 5317 genes, 0.6%	0.171209
organic anion transport	23 out of 944 genes, 2.4%	106 out of 5317 genes, 2.0%	0.171425
pentose-phosphate shunt	36 out of 944 genes, 3.8%	174 out of 5317 genes, 3.3%	0.175524
NADPH regeneration	36 out of 944 genes, 3.8%	174 out of 5317 genes, 3.3%	0.175524
detection of stimulus	20 out of 944 genes, 2.1%	91 out of 5317 genes, 1.7%	0.176154
cellular response to organic substance	85 out of 944 genes, 9.0%	436 out of 5317 genes, 8.2%	0.176365
protein targeting to chloroplast	10 out of 944 genes, 1.1%	41 out of 5317 genes, 0.8%	0.178733
establishment of protein localization to chloroplast	10 out of 944 genes, 1.1%	41 out of 5317 genes, 0.8%	0.178733
protein localization to chloroplast	10 out of 944 genes, 1.1%	41 out of 5317 genes, 0.8%	0.178733
ribosome biogenesis	45 out of 944 genes, 4.8%	222 out of 5317 genes, 4.2%	0.179926
positive regulation of flavonoid biosynthetic process	11 out of 944 genes, 1.2%	46 out of 5317 genes, 0.9%	0.180615
regulation of proton transport	11 out of 944 genes, 1.2%	46 out of 5317 genes, 0.9%	0.180615
positive regulation of secondary metabolite biosynthetic process	11 out of 944 genes, 1.2%	46 out of 5317 genes, 0.9%	0.180615
detection of biotic stimulus	16 out of 944 genes, 1.7%	71 out of 5317 genes, 1.3%	0.180929
response to extracellular stimulus	29 out of 944 genes, 3.1%	138 out of 5317 genes, 2.6%	0.182116
positive regulation of cellular metabolic process	36 out of 944 genes, 3.8%	175 out of 5317 genes, 3.3%	0.185241
malate metabolic process	4 out of 944 genes, 0.4%	13 out of 5317 genes, 0.2%	0.186817
superoxide metabolic process	4 out of 944 genes, 0.4%	13 out of 5317 genes, 0.2%	0.186817
ribonucleoprotein complex biogenesis	45 out of 944 genes, 4.8%	223 out of 5317 genes, 4.2%	0.188647
endosomal transport	7 out of 944 genes, 0.7%	27 out of 5317 genes, 0.5%	0.19016
leaf senescence	8 out of 944 genes, 0.8%	32 out of 5317 genes, 0.6%	0.195046
galactolipid biosynthetic process	8 out of 944 genes, 0.8%	32 out of 5317 genes, 0.6%	0.195046
negative regulation of response to stimulus	28 out of 944 genes, 3.0%	134 out of 5317 genes, 2.5%	0.195973
proteasomal protein catabolic process	39 out of 944 genes, 4.1%	192 out of 5317 genes, 3.6%	0.196498
flavonoid metabolic process	11 out of 944 genes, 1.2%	47 out of 5317 genes, 0.9%	0.200435
water-soluble vitamin biosynthetic process	11 out of 944 genes, 1.2%	47 out of 5317 genes, 0.9%	0.200435
polysaccharide catabolic process	12 out of 944 genes, 1.3%	52 out of 5317 genes, 1.0%	0.200487
maltose metabolic process	21 out of 944 genes, 2.2%	98 out of 5317 genes, 1.8%	0.201468
cellular homeostasis	33 out of 944 genes, 3.5%	161 out of 5317 genes, 3.0%	0.204078
D-ribose metabolic process	3 out of 944 genes, 0.3%	9 out of 5317 genes, 0.2%	0.204261
proline metabolic process	3 out of 944 genes, 0.3%	9 out of 5317 genes, 0.2%	0.204261
negative regulation of endopeptidase activity	3 out of 944 genes, 0.3%	9 out of 5317 genes, 0.2%	0.204261
vitamin B6 metabolic process	3 out of 944 genes, 0.3%	9 out of 5317 genes, 0.2%	0.204261
vitamin B6 biosynthetic process	3 out of 944 genes, 0.3%	9 out of 5317 genes, 0.2%	0.204261
root hair cell tip growth	3 out of 944 genes, 0.3%	9 out of 5317 genes, 0.2%	0.204261
regulation of endopeptidase activity	3 out of 944 genes, 0.3%	9 out of 5317 genes, 0.2%	0.204261
positive regulation of metabolic process	36 out of 944 genes, 3.8%	177 out of 5317 genes, 3.3%	0.20552
positive regulation of macromolecule biosynthetic process	24 out of 944 genes, 2.5%	114 out of 5317 genes, 2.1%	0.207017
cellular nitrogen compound catabolic process	53 out of 944 genes, 5.6%	268 out of 5317 genes, 5.0%	0.208279
protein folding	50 out of 944 genes, 5.3%	252 out of 5317 genes, 4.7%	0.20906
single-organism cellular process	509 out of 944 genes, 53.9%	2802 out of 5317 genes, 52.7%	0.214138
ribosomal small subunit assembly	2 out of 944 genes, 0.2%	5 out of 5317 genes, 0.1%	0.217433
amino acid transmembrane transport	2 out of 944 genes, 0.2%	5 out of 5317 genes, 0.1%	0.217433
valyl-tRNA aminoacylation	2 out of 944 genes, 0.2%	5 out of 5317 genes, 0.1%	0.217433
glutathione catabolic process	2 out of 944 genes, 0.2%	5 out of 5317 genes, 0.1%	0.217433
sodium ion transport	2 out of 944 genes, 0.2%	5 out of 5317 genes, 0.1%	0.217433
copper ion transport	2 out of 944 genes, 0.2%	5 out of 5317 genes, 0.1%	0.217433
cellular copper ion homeostasis	2 out of 944 genes, 0.2%	5 out of 5317 genes, 0.1%	0.217433
tubulin complex assembly	2 out of 944 genes, 0.2%	5 out of 5317 genes, 0.1%	0.217433
pyrimidine nucleoside triphosphate biosynthetic process	2 out of 944 genes, 0.2%	5 out of 5317 genes, 0.1%	0.217433
deoxyribonucleoside triphosphate metabolic process	2 out of 944 genes, 0.2%	5 out of 5317 genes, 0.1%	0.217433
induced systemic resistance	2 out of 944 genes, 0.2%	5 out of 5317 genes, 0.1%	0.217433
response to aluminum ion	2 out of 944 genes, 0.2%	5 out of 5317 genes, 0.1%	0.217433
production of lsiRNA involved in RNA interference	2 out of 944 genes, 0.2%	5 out of 5317 genes, 0.1%	0.217433
regulation of phosphatase activity	2 out of 944 genes, 0.2%	5 out of 5317 genes, 0.1%	0.217433
positive regulation of cell death	2 out of 944 genes, 0.2%	5 out of 5317 genes, 0.1%	0.217433
regulation of fatty acid metabolic process	2 out of 944 genes, 0.2%	5 out of 5317 genes, 0.1%	0.217433
ammonia assimilation cycle	2 out of 944 genes, 0.2%	5 out of 5317 genes, 0.1%	0.217433
mRNA cleavage involved in gene silencing by miRNA	2 out of 944 genes, 0.2%	5 out of 5317 genes, 0.1%	0.217433
positive regulation of programmed cell death	2 out of 944 genes, 0.2%	5 out of 5317 genes, 0.1%	0.217433
peptide catabolic process	2 out of 944 genes, 0.2%	5 out of 5317 genes, 0.1%	0.217433
dicarboxylic acid catabolic process	2 out of 944 genes, 0.2%	5 out of 5317 genes, 0.1%	0.217433
regulation of phosphoprotein phosphatase activity	2 out of 944 genes, 0.2%	5 out of 5317 genes, 0.1%	0.217433
regulation of lipid biosynthetic process	2 out of 944 genes, 0.2%	5 out of 5317 genes, 0.1%	0.217433
protein trimerization	2 out of 944 genes, 0.2%	5 out of 5317 genes, 0.1%	0.217433
pyrimidine-containing compound catabolic process	2 out of 944 genes, 0.2%	5 out of 5317 genes, 0.1%	0.217433
tubulin complex biogenesis	2 out of 944 genes, 0.2%	5 out of 5317 genes, 0.1%	0.217433
response to sorbitol	2 out of 944 genes, 0.2%	5 out of 5317 genes, 0.1%	0.217433
root hair cell development	2 out of 944 genes, 0.2%	5 out of 5317 genes, 0.1%	0.217433
galactolipid metabolic process	8 out of 944 genes, 0.8%	33 out of 5317 genes, 0.6%	0.220154
negative regulation of defense response	24 out of 944 genes, 2.5%	115 out of 5317 genes, 2.2%	0.22027
water-soluble vitamin metabolic process	11 out of 944 genes, 1.2%	48 out of 5317 genes, 0.9%	0.221155
polysaccharide localization	9 out of 944 genes, 1.0%	38 out of 5317 genes, 0.7%	0.221429
response to cytokinin stimulus	10 out of 944 genes, 1.1%	43 out of 5317 genes, 0.8%	0.221659
flavonoid biosynthetic process	10 out of 944 genes, 1.1%	43 out of 5317 genes, 0.8%	0.221659
organic cyclic compound catabolic process	53 out of 944 genes, 5.6%	270 out of 5317 genes, 5.1%	0.225746
positive regulation of transcription, DNA-dependent	22 out of 944 genes, 2.3%	105 out of 5317 genes, 2.0%	0.226808
response to nitric oxide	4 out of 944 genes, 0.4%	14 out of 5317 genes, 0.3%	0.227081
response to chitin	27 out of 944 genes, 2.9%	132 out of 5317 genes, 2.5%	0.236209
very long-chain fatty acid metabolic process	5 out of 944 genes, 0.5%	19 out of 5317 genes, 0.4%	0.238021
threonine metabolic process	5 out of 944 genes, 0.5%	19 out of 5317 genes, 0.4%	0.238021
glutathione metabolic process	5 out of 944 genes, 0.5%	19 out of 5317 genes, 0.4%	0.238021
cuticle development	5 out of 944 genes, 0.5%	19 out of 5317 genes, 0.4%	0.238021
cell wall modification	22 out of 944 genes, 2.3%	106 out of 5317 genes, 2.0%	0.241313
positive regulation of nucleobase-containing compound metabolic process	22 out of 944 genes, 2.3%	106 out of 5317 genes, 2.0%	0.241313
positive regulation of RNA metabolic process	22 out of 944 genes, 2.3%	106 out of 5317 genes, 2.0%	0.241313
positive regulation of immune system process	6 out of 944 genes, 0.6%	24 out of 5317 genes, 0.5%	0.243414
sucrose metabolic process	6 out of 944 genes, 0.6%	24 out of 5317 genes, 0.5%	0.243414
positive regulation of innate immune response	6 out of 944 genes, 0.6%	24 out of 5317 genes, 0.5%	0.243414
positive regulation of immune response	6 out of 944 genes, 0.6%	24 out of 5317 genes, 0.5%	0.243414
cellular response to gibberellin stimulus	6 out of 944 genes, 0.6%	24 out of 5317 genes, 0.5%	0.243414
plant-type ovary development	17 out of 944 genes, 1.8%	80 out of 5317 genes, 1.5%	0.243963
ovule development	17 out of 944 genes, 1.8%	80 out of 5317 genes, 1.5%	0.243963
plastid organization	40 out of 944 genes, 4.2%	202 out of 5317 genes, 3.8%	0.244309
lignin biosynthetic process	8 out of 944 genes, 0.8%	34 out of 5317 genes, 0.6%	0.246376
heterocycle catabolic process	52 out of 944 genes, 5.5%	267 out of 5317 genes, 5.0%	0.247711
regulation of catalytic activity	39 out of 944 genes, 4.1%	197 out of 5317 genes, 3.7%	0.248281
tetraterpenoid biosynthetic process	14 out of 944 genes, 1.5%	65 out of 5317 genes, 1.2%	0.254601
carotenoid biosynthetic process	14 out of 944 genes, 1.5%	65 out of 5317 genes, 1.2%	0.254601
glutamine biosynthetic process	3 out of 944 genes, 0.3%	10 out of 5317 genes, 0.2%	0.255573
amide transport	3 out of 944 genes, 0.3%	10 out of 5317 genes, 0.2%	0.255573
stomatal closure	3 out of 944 genes, 0.3%	10 out of 5317 genes, 0.2%	0.255573
positive regulation of gene expression	22 out of 944 genes, 2.3%	107 out of 5317 genes, 2.0%	0.256201
positive regulation of nitrogen compound metabolic process	22 out of 944 genes, 2.3%	107 out of 5317 genes, 2.0%	0.256201
regulation of secondary metabolic process	13 out of 944 genes, 1.4%	60 out of 5317 genes, 1.1%	0.258126
aromatic compound catabolic process	51 out of 944 genes, 5.4%	263 out of 5317 genes, 4.9%	0.261241
response to red light	12 out of 944 genes, 1.3%	55 out of 5317 genes, 1.0%	0.261595
plant-type cell wall organization	30 out of 944 genes, 3.2%	150 out of 5317 genes, 2.8%	0.262683
pollen development	20 out of 944 genes, 2.1%	97 out of 5317 genes, 1.8%	0.264942
regulation of flavonoid biosynthetic process	11 out of 944 genes, 1.2%	50 out of 5317 genes, 0.9%	0.264961
regulation of ketone biosynthetic process	11 out of 944 genes, 1.2%	50 out of 5317 genes, 0.9%	0.264961
cellular ketone metabolic process	16 out of 944 genes, 1.7%	76 out of 5317 genes, 1.4%	0.265504
nucleoside triphosphate metabolic process	32 out of 944 genes, 3.4%	161 out of 5317 genes, 3.0%	0.266398
purine ribonucleoside metabolic process	37 out of 944 genes, 3.9%	188 out of 5317 genes, 3.5%	0.268028
activation of innate immune response	4 out of 944 genes, 0.4%	15 out of 5317 genes, 0.3%	0.269243
activation of immune response	4 out of 944 genes, 0.4%	15 out of 5317 genes, 0.3%	0.269243
lysine metabolic process	4 out of 944 genes, 0.4%	15 out of 5317 genes, 0.3%	0.269243
lysine biosynthetic process	4 out of 944 genes, 0.4%	15 out of 5317 genes, 0.3%	0.269243
lysine biosynthetic process via diaminopimelate	4 out of 944 genes, 0.4%	15 out of 5317 genes, 0.3%	0.269243
starch catabolic process	5 out of 944 genes, 0.5%	20 out of 5317 genes, 0.4%	0.274504
detection of external stimulus	5 out of 944 genes, 0.5%	20 out of 5317 genes, 0.4%	0.274504
defense response to bacterium, incompatible interaction	5 out of 944 genes, 0.5%	20 out of 5317 genes, 0.4%	0.274504
regulation of stomatal movement	7 out of 944 genes, 0.7%	30 out of 5317 genes, 0.6%	0.275319
response to nematode	6 out of 944 genes, 0.6%	25 out of 5317 genes, 0.5%	0.275925
positive regulation of defense response	6 out of 944 genes, 0.6%	25 out of 5317 genes, 0.5%	0.275925
epidermis development	47 out of 944 genes, 5.0%	243 out of 5317 genes, 4.6%	0.27828
epidermal cell differentiation	47 out of 944 genes, 5.0%	243 out of 5317 genes, 4.6%	0.27828
membrane lipid metabolic process	13 out of 944 genes, 1.4%	61 out of 5317 genes, 1.1%	0.278727
purine nucleoside triphosphate metabolic process	31 out of 944 genes, 3.3%	157 out of 5317 genes, 3.0%	0.283904
ribonucleoside triphosphate metabolic process	31 out of 944 genes, 3.3%	157 out of 5317 genes, 3.0%	0.283904
purine ribonucleoside triphosphate metabolic process	31 out of 944 genes, 3.3%	157 out of 5317 genes, 3.0%	0.283904
translation	67 out of 944 genes, 7.1%	353 out of 5317 genes, 6.6%	0.28742
aromatic amino acid family biosynthetic process	11 out of 944 genes, 1.2%	51 out of 5317 genes, 1.0%	0.287865
ketone biosynthetic process	15 out of 944 genes, 1.6%	72 out of 5317 genes, 1.4%	0.289086
mitochondrial electron transport, NADH to ubiquinone	2 out of 944 genes, 0.2%	6 out of 5317 genes, 0.1%	0.289577
glycoprotein catabolic process	2 out of 944 genes, 0.2%	6 out of 5317 genes, 0.1%	0.289577
neutral lipid metabolic process	2 out of 944 genes, 0.2%	6 out of 5317 genes, 0.1%	0.289577
acylglycerol metabolic process	2 out of 944 genes, 0.2%	6 out of 5317 genes, 0.1%	0.289577
triglyceride metabolic process	2 out of 944 genes, 0.2%	6 out of 5317 genes, 0.1%	0.289577
lysosomal transport	2 out of 944 genes, 0.2%	6 out of 5317 genes, 0.1%	0.289577
endosome to lysosome transport	2 out of 944 genes, 0.2%	6 out of 5317 genes, 0.1%	0.289577
deoxyribonucleotide metabolic process	2 out of 944 genes, 0.2%	6 out of 5317 genes, 0.1%	0.289577
2'-deoxyribonucleotide metabolic process	2 out of 944 genes, 0.2%	6 out of 5317 genes, 0.1%	0.289577
detection of hormone stimulus	2 out of 944 genes, 0.2%	6 out of 5317 genes, 0.1%	0.289577
detection of endogenous stimulus	2 out of 944 genes, 0.2%	6 out of 5317 genes, 0.1%	0.289577
detection of ethylene stimulus	2 out of 944 genes, 0.2%	6 out of 5317 genes, 0.1%	0.289577
defense response signaling pathway, resistance gene-dependent	2 out of 944 genes, 0.2%	6 out of 5317 genes, 0.1%	0.289577
suspensor development	2 out of 944 genes, 0.2%	6 out of 5317 genes, 0.1%	0.289577
negative regulation of photomorphogenesis	2 out of 944 genes, 0.2%	6 out of 5317 genes, 0.1%	0.289577
nonphotochemical quenching	2 out of 944 genes, 0.2%	6 out of 5317 genes, 0.1%	0.289577
glycoside catabolic process	2 out of 944 genes, 0.2%	6 out of 5317 genes, 0.1%	0.289577
somatic cell DNA recombination	2 out of 944 genes, 0.2%	6 out of 5317 genes, 0.1%	0.289577
deoxyribose phosphate metabolic process	2 out of 944 genes, 0.2%	6 out of 5317 genes, 0.1%	0.289577
S-adenosylmethionine metabolic process	2 out of 944 genes, 0.2%	6 out of 5317 genes, 0.1%	0.289577
protein tetramerization	2 out of 944 genes, 0.2%	6 out of 5317 genes, 0.1%	0.289577
cellular response to UV-B	2 out of 944 genes, 0.2%	6 out of 5317 genes, 0.1%	0.289577
regulation of defense response to fungus	2 out of 944 genes, 0.2%	6 out of 5317 genes, 0.1%	0.289577
energy quenching	2 out of 944 genes, 0.2%	6 out of 5317 genes, 0.1%	0.289577
regulation of defense response to fungus, incompatible interaction	2 out of 944 genes, 0.2%	6 out of 5317 genes, 0.1%	0.289577
cell wall biogenesis	27 out of 944 genes, 2.9%	136 out of 5317 genes, 2.6%	0.29065
regulation of ion transport	18 out of 944 genes, 1.9%	88 out of 5317 genes, 1.7%	0.291643
purine nucleoside metabolic process	37 out of 944 genes, 3.9%	190 out of 5317 genes, 3.6%	0.291665
response to UV	24 out of 944 genes, 2.5%	120 out of 5317 genes, 2.3%	0.291868
amino acid transport	20 out of 944 genes, 2.1%	99 out of 5317 genes, 1.9%	0.297833
cellular process	803 out of 944 genes, 85.1%	4490 out of 5317 genes, 84.4%	0.300723
aspartate family amino acid metabolic process	25 out of 944 genes, 2.6%	126 out of 5317 genes, 2.4%	0.301432
terpenoid biosynthetic process	22 out of 944 genes, 2.3%	110 out of 5317 genes, 2.1%	0.302899
regulation of phenylpropanoid metabolic process	12 out of 944 genes, 1.3%	57 out of 5317 genes, 1.1%	0.305473
plant-type cell wall cellulose metabolic process	7 out of 944 genes, 0.7%	31 out of 5317 genes, 0.6%	0.305684
regulation of translational fidelity	3 out of 944 genes, 0.3%	11 out of 5317 genes, 0.2%	0.30834
photoinhibition	3 out of 944 genes, 0.3%	11 out of 5317 genes, 0.2%	0.30834
seed coat development	3 out of 944 genes, 0.3%	11 out of 5317 genes, 0.2%	0.30834
regulation of photosynthesis, light reaction	3 out of 944 genes, 0.3%	11 out of 5317 genes, 0.2%	0.30834
purine-containing compound salvage	3 out of 944 genes, 0.3%	11 out of 5317 genes, 0.2%	0.30834
negative regulation of photosynthesis, light reaction	3 out of 944 genes, 0.3%	11 out of 5317 genes, 0.2%	0.30834
pyridine-containing compound biosynthetic process	3 out of 944 genes, 0.3%	11 out of 5317 genes, 0.2%	0.30834
primary root development	3 out of 944 genes, 0.3%	11 out of 5317 genes, 0.2%	0.30834
regulation of response to red or far red light	3 out of 944 genes, 0.3%	11 out of 5317 genes, 0.2%	0.30834
glucan biosynthetic process	45 out of 944 genes, 4.8%	235 out of 5317 genes, 4.4%	0.309283
sulfur compound catabolic process	6 out of 944 genes, 0.6%	26 out of 5317 genes, 0.5%	0.30936
response to far red light	11 out of 944 genes, 1.2%	52 out of 5317 genes, 1.0%	0.311308
regulation of secondary metabolite biosynthetic process	11 out of 944 genes, 1.2%	52 out of 5317 genes, 1.0%	0.311308
response to superoxide	5 out of 944 genes, 0.5%	21 out of 5317 genes, 0.4%	0.312024
glucan catabolic process	5 out of 944 genes, 0.5%	21 out of 5317 genes, 0.4%	0.312024
cellular polysaccharide catabolic process	5 out of 944 genes, 0.5%	21 out of 5317 genes, 0.4%	0.312024
iron ion homeostasis	4 out of 944 genes, 0.4%	16 out of 5317 genes, 0.3%	0.312601
terpenoid metabolic process	23 out of 944 genes, 2.4%	116 out of 5317 genes, 2.2%	0.312964
response to blue light	14 out of 944 genes, 1.5%	68 out of 5317 genes, 1.3%	0.314922
organic cyclic compound metabolic process	348 out of 944 genes, 36.9%	1922 out of 5317 genes, 36.1%	0.319386
unidimensional cell growth	27 out of 944 genes, 2.9%	138 out of 5317 genes, 2.6%	0.319426
response to light stimulus	104 out of 944 genes, 11.0%	561 out of 5317 genes, 10.6%	0.321627
amino acid import	9 out of 944 genes, 1.0%	42 out of 5317 genes, 0.8%	0.323588
single-organism developmental process	178 out of 944 genes, 18.9%	973 out of 5317 genes, 18.3%	0.327825
ncRNA processing	37 out of 944 genes, 3.9%	193 out of 5317 genes, 3.6%	0.328474
callose localization	8 out of 944 genes, 0.8%	37 out of 5317 genes, 0.7%	0.330034
root morphogenesis	43 out of 944 genes, 4.6%	226 out of 5317 genes, 4.3%	0.331144
cell communication	127 out of 944 genes, 13.5%	690 out of 5317 genes, 13.0%	0.332316
response to organic nitrogen	27 out of 944 genes, 2.9%	139 out of 5317 genes, 2.6%	0.334129
tetraterpenoid metabolic process	14 out of 944 genes, 1.5%	69 out of 5317 genes, 1.3%	0.335827
carotenoid metabolic process	14 out of 944 genes, 1.5%	69 out of 5317 genes, 1.3%	0.335827
negative regulation of programmed cell death	14 out of 944 genes, 1.5%	69 out of 5317 genes, 1.3%	0.335827
cellular developmental process	88 out of 944 genes, 9.3%	475 out of 5317 genes, 8.9%	0.341739
tube development	10 out of 944 genes, 1.1%	48 out of 5317 genes, 0.9%	0.342658
pollen tube development	10 out of 944 genes, 1.1%	48 out of 5317 genes, 0.9%	0.342658
peptide metabolic process	6 out of 944 genes, 0.6%	27 out of 5317 genes, 0.5%	0.343417
neutral amino acid transport	6 out of 944 genes, 0.6%	27 out of 5317 genes, 0.5%	0.343417
proline transport	6 out of 944 genes, 0.6%	27 out of 5317 genes, 0.5%	0.343417
anthocyanin-containing compound metabolic process	6 out of 944 genes, 0.6%	27 out of 5317 genes, 0.5%	0.343417
glutamine metabolic process	5 out of 944 genes, 0.5%	22 out of 5317 genes, 0.4%	0.350154
porphyrin-containing compound catabolic process	5 out of 944 genes, 0.5%	22 out of 5317 genes, 0.4%	0.350154
response to toxic substance	5 out of 944 genes, 0.5%	22 out of 5317 genes, 0.4%	0.350154
tetrapyrrole catabolic process	5 out of 944 genes, 0.5%	22 out of 5317 genes, 0.4%	0.350154
cofactor catabolic process	5 out of 944 genes, 0.5%	22 out of 5317 genes, 0.4%	0.350154
organ senescence	9 out of 944 genes, 1.0%	43 out of 5317 genes, 0.8%	0.350569
membrane lipid biosynthetic process	9 out of 944 genes, 1.0%	43 out of 5317 genes, 0.8%	0.350569
positive regulation of response to stimulus	9 out of 944 genes, 1.0%	43 out of 5317 genes, 0.8%	0.350569
chloroplast relocation	12 out of 944 genes, 1.3%	59 out of 5317 genes, 1.1%	0.351086
establishment of organelle localization	12 out of 944 genes, 1.3%	59 out of 5317 genes, 1.1%	0.351086
establishment of plastid localization	12 out of 944 genes, 1.3%	59 out of 5317 genes, 1.1%	0.351086
regulation of molecular function	41 out of 944 genes, 4.3%	217 out of 5317 genes, 4.1%	0.354442
cellular response to organic cyclic compound	41 out of 944 genes, 4.3%	217 out of 5317 genes, 4.1%	0.354442
host programmed cell death induced by symbiont	4 out of 944 genes, 0.4%	17 out of 5317 genes, 0.3%	0.356503
diaminopimelate metabolic process	4 out of 944 genes, 0.4%	17 out of 5317 genes, 0.3%	0.356503
negative regulation of cell death	14 out of 944 genes, 1.5%	70 out of 5317 genes, 1.3%	0.357021
response to gibberellin stimulus	8 out of 944 genes, 0.8%	38 out of 5317 genes, 0.7%	0.358995
cellular response to phosphate starvation	11 out of 944 genes, 1.2%	54 out of 5317 genes, 1.0%	0.359407
mRNA cleavage	2 out of 944 genes, 0.2%	7 out of 5317 genes, 0.1%	0.360795
leucine catabolic process	2 out of 944 genes, 0.2%	7 out of 5317 genes, 0.1%	0.360795
phototransduction	2 out of 944 genes, 0.2%	7 out of 5317 genes, 0.1%	0.360795
branched-chain amino acid catabolic process	2 out of 944 genes, 0.2%	7 out of 5317 genes, 0.1%	0.360795
red, far-red light phototransduction	2 out of 944 genes, 0.2%	7 out of 5317 genes, 0.1%	0.360795
alkaloid metabolic process	2 out of 944 genes, 0.2%	7 out of 5317 genes, 0.1%	0.360795
alkaloid biosynthetic process	2 out of 944 genes, 0.2%	7 out of 5317 genes, 0.1%	0.360795
regulation of photomorphogenesis	2 out of 944 genes, 0.2%	7 out of 5317 genes, 0.1%	0.360795
photosystem II repair	2 out of 944 genes, 0.2%	7 out of 5317 genes, 0.1%	0.360795
glycoside metabolic process	2 out of 944 genes, 0.2%	7 out of 5317 genes, 0.1%	0.360795
L-methionine salvage from methylthioadenosine	2 out of 944 genes, 0.2%	7 out of 5317 genes, 0.1%	0.360795
protein repair	2 out of 944 genes, 0.2%	7 out of 5317 genes, 0.1%	0.360795
amino acid salvage	2 out of 944 genes, 0.2%	7 out of 5317 genes, 0.1%	0.360795
tetrahydrofolate metabolic process	2 out of 944 genes, 0.2%	7 out of 5317 genes, 0.1%	0.360795
actin filament bundle assembly	2 out of 944 genes, 0.2%	7 out of 5317 genes, 0.1%	0.360795
copper ion homeostasis	2 out of 944 genes, 0.2%	7 out of 5317 genes, 0.1%	0.360795
cellular response to cold	2 out of 944 genes, 0.2%	7 out of 5317 genes, 0.1%	0.360795
L-methionine salvage	2 out of 944 genes, 0.2%	7 out of 5317 genes, 0.1%	0.360795
positive regulation of flower development	3 out of 944 genes, 0.3%	12 out of 5317 genes, 0.2%	0.361395
cell death	10 out of 944 genes, 1.1%	49 out of 5317 genes, 0.9%	0.36829
death	10 out of 944 genes, 1.1%	49 out of 5317 genes, 0.9%	0.36829
chloroplast organization	22 out of 944 genes, 2.3%	114 out of 5317 genes, 2.1%	0.368812
MAPK cascade	18 out of 944 genes, 1.9%	93 out of 5317 genes, 1.7%	0.383332
cellular carbohydrate biosynthetic process	55 out of 944 genes, 5.8%	297 out of 5317 genes, 5.6%	0.385821
cell wall organization or biogenesis	66 out of 944 genes, 7.0%	358 out of 5317 genes, 6.7%	0.385923
positive regulation of macromolecule metabolic process	24 out of 944 genes, 2.5%	126 out of 5317 genes, 2.4%	0.386369
anthocyanin-containing compound biosynthetic process	5 out of 944 genes, 0.5%	23 out of 5317 genes, 0.4%	0.388493
respiratory electron transport chain	5 out of 944 genes, 0.5%	23 out of 5317 genes, 0.4%	0.388493
regulation of phosphate metabolic process	21 out of 944 genes, 2.2%	110 out of 5317 genes, 2.1%	0.394001
regulation of phosphorus metabolic process	21 out of 944 genes, 2.2%	110 out of 5317 genes, 2.1%	0.394001
plastid localization	12 out of 944 genes, 1.3%	61 out of 5317 genes, 1.1%	0.397738
ribonucleoside metabolic process	38 out of 944 genes, 4.0%	204 out of 5317 genes, 3.8%	0.398689
ammonium transport	4 out of 944 genes, 0.4%	18 out of 5317 genes, 0.3%	0.400357
basic amino acid transport	4 out of 944 genes, 0.4%	18 out of 5317 genes, 0.3%	0.400357
protein oligomerization	4 out of 944 genes, 0.4%	18 out of 5317 genes, 0.3%	0.400357
galacturonan metabolic process	9 out of 944 genes, 1.0%	45 out of 5317 genes, 0.8%	0.405262
pectin metabolic process	9 out of 944 genes, 1.0%	45 out of 5317 genes, 0.8%	0.405262
purine ribonucleotide metabolic process	35 out of 944 genes, 3.7%	188 out of 5317 genes, 3.5%	0.406564
single-organism process	573 out of 944 genes, 60.7%	3207 out of 5317 genes, 60.3%	0.410168
defense response to fungus, incompatible interaction	6 out of 944 genes, 0.6%	29 out of 5317 genes, 0.5%	0.412241
regulation of anion transport	6 out of 944 genes, 0.6%	29 out of 5317 genes, 0.5%	0.412241
cellular carbohydrate catabolic process	6 out of 944 genes, 0.6%	29 out of 5317 genes, 0.5%	0.412241
cell wall thickening	6 out of 944 genes, 0.6%	29 out of 5317 genes, 0.5%	0.412241
callose deposition in cell wall	6 out of 944 genes, 0.6%	29 out of 5317 genes, 0.5%	0.412241
positive regulation of abscisic acid mediated signaling pathway	3 out of 944 genes, 0.3%	13 out of 5317 genes, 0.2%	0.413768
mitochondrial ATP synthesis coupled electron transport	3 out of 944 genes, 0.3%	13 out of 5317 genes, 0.2%	0.413768
regulation of generation of precursor metabolites and energy	3 out of 944 genes, 0.3%	13 out of 5317 genes, 0.2%	0.413768
cellular response to nitrogen levels	3 out of 944 genes, 0.3%	13 out of 5317 genes, 0.2%	0.413768
positive regulation of response to alcohol	3 out of 944 genes, 0.3%	13 out of 5317 genes, 0.2%	0.413768
response to radiation	106 out of 944 genes, 11.2%	584 out of 5317 genes, 11.0%	0.413936
response to external stimulus	61 out of 944 genes, 6.5%	333 out of 5317 genes, 6.3%	0.413951
DNA-dependent transcription, elongation	8 out of 944 genes, 0.8%	40 out of 5317 genes, 0.8%	0.417484
cell wall pectin metabolic process	8 out of 944 genes, 0.8%	40 out of 5317 genes, 0.8%	0.417484
negative regulation of catalytic activity	14 out of 944 genes, 1.5%	73 out of 5317 genes, 1.4%	0.421656
multi-organism reproductive process	14 out of 944 genes, 1.5%	73 out of 5317 genes, 1.4%	0.421656
cell development	50 out of 944 genes, 5.3%	273 out of 5317 genes, 5.1%	0.427485
histidine biosynthetic process	2 out of 944 genes, 0.2%	8 out of 5317 genes, 0.2%	0.429142
selenium compound metabolic process	2 out of 944 genes, 0.2%	8 out of 5317 genes, 0.2%	0.429142
nucleotide-excision repair	2 out of 944 genes, 0.2%	8 out of 5317 genes, 0.2%	0.429142
histidine metabolic process	2 out of 944 genes, 0.2%	8 out of 5317 genes, 0.2%	0.429142
glycosylceramide metabolic process	2 out of 944 genes, 0.2%	8 out of 5317 genes, 0.2%	0.429142
glycosphingolipid metabolic process	2 out of 944 genes, 0.2%	8 out of 5317 genes, 0.2%	0.429142
oligopeptide transport	2 out of 944 genes, 0.2%	8 out of 5317 genes, 0.2%	0.429142
pyridoxine metabolic process	2 out of 944 genes, 0.2%	8 out of 5317 genes, 0.2%	0.429142
pyridoxine biosynthetic process	2 out of 944 genes, 0.2%	8 out of 5317 genes, 0.2%	0.429142
histidine family amino acid metabolic process	2 out of 944 genes, 0.2%	8 out of 5317 genes, 0.2%	0.429142
histidine family amino acid biosynthetic process	2 out of 944 genes, 0.2%	8 out of 5317 genes, 0.2%	0.429142
detection of light stimulus	2 out of 944 genes, 0.2%	8 out of 5317 genes, 0.2%	0.429142
phototropism	2 out of 944 genes, 0.2%	8 out of 5317 genes, 0.2%	0.429142
positive gravitropism	2 out of 944 genes, 0.2%	8 out of 5317 genes, 0.2%	0.429142
peptide transport	2 out of 944 genes, 0.2%	8 out of 5317 genes, 0.2%	0.429142
peptidyl-asparagine modification	2 out of 944 genes, 0.2%	8 out of 5317 genes, 0.2%	0.429142
protein N-linked glycosylation via asparagine	2 out of 944 genes, 0.2%	8 out of 5317 genes, 0.2%	0.429142
glycolipid catabolic process	2 out of 944 genes, 0.2%	8 out of 5317 genes, 0.2%	0.429142
protein refolding	2 out of 944 genes, 0.2%	8 out of 5317 genes, 0.2%	0.429142
ribosome assembly	2 out of 944 genes, 0.2%	8 out of 5317 genes, 0.2%	0.429142
glycosylceramide catabolic process	2 out of 944 genes, 0.2%	8 out of 5317 genes, 0.2%	0.429142
glycosphingolipid catabolic process	2 out of 944 genes, 0.2%	8 out of 5317 genes, 0.2%	0.429142
ceramide catabolic process	2 out of 944 genes, 0.2%	8 out of 5317 genes, 0.2%	0.429142
response to copper ion	2 out of 944 genes, 0.2%	8 out of 5317 genes, 0.2%	0.429142
protein homooligomerization	2 out of 944 genes, 0.2%	8 out of 5317 genes, 0.2%	0.429142
imidazole-containing compound metabolic process	2 out of 944 genes, 0.2%	8 out of 5317 genes, 0.2%	0.429142
ER body organization	2 out of 944 genes, 0.2%	8 out of 5317 genes, 0.2%	0.429142
pollination	13 out of 944 genes, 1.4%	68 out of 5317 genes, 1.3%	0.432788
multi-multicellular organism process	13 out of 944 genes, 1.4%	68 out of 5317 genes, 1.3%	0.432788
glycerolipid metabolic process	13 out of 944 genes, 1.4%	68 out of 5317 genes, 1.3%	0.432788
positive regulation of catalytic activity	18 out of 944 genes, 1.9%	96 out of 5317 genes, 1.8%	0.440232
positive regulation of molecular function	18 out of 944 genes, 1.9%	96 out of 5317 genes, 1.8%	0.440232
leucine metabolic process	4 out of 944 genes, 0.4%	19 out of 5317 genes, 0.4%	0.443647
nucleotide transport	4 out of 944 genes, 0.4%	19 out of 5317 genes, 0.4%	0.443647
cell morphogenesis	44 out of 944 genes, 4.7%	241 out of 5317 genes, 4.5%	0.444559
RNA methylation	30 out of 944 genes, 3.2%	163 out of 5317 genes, 3.1%	0.445368
anatomical structure development	206 out of 944 genes, 21.8%	1149 out of 5317 genes, 21.6%	0.445827
positive regulation of biological process	60 out of 944 genes, 6.4%	331 out of 5317 genes, 6.2%	0.451181
root system development	53 out of 944 genes, 5.6%	292 out of 5317 genes, 5.5%	0.452862
root development	53 out of 944 genes, 5.6%	292 out of 5317 genes, 5.5%	0.452862
purine nucleotide metabolic process	41 out of 944 genes, 4.3%	225 out of 5317 genes, 4.2%	0.45387
purine-containing compound metabolic process	44 out of 944 genes, 4.7%	242 out of 5317 genes, 4.6%	0.456721
cellular aromatic compound metabolic process	320 out of 944 genes, 33.9%	1792 out of 5317 genes, 33.7%	0.458391
intracellular protein kinase cascade	18 out of 944 genes, 1.9%	97 out of 5317 genes, 1.8%	0.459245
pollen tube growth	7 out of 944 genes, 0.7%	36 out of 5317 genes, 0.7%	0.462355
postreplication repair	5 out of 944 genes, 0.5%	25 out of 5317 genes, 0.5%	0.464359
cellular response to water deprivation	5 out of 944 genes, 0.5%	25 out of 5317 genes, 0.5%	0.464359
cellular response to water stimulus	5 out of 944 genes, 0.5%	25 out of 5317 genes, 0.5%	0.464359
aminoglycan catabolic process	3 out of 944 genes, 0.3%	14 out of 5317 genes, 0.3%	0.464683
chitin metabolic process	3 out of 944 genes, 0.3%	14 out of 5317 genes, 0.3%	0.464683
chitin catabolic process	3 out of 944 genes, 0.3%	14 out of 5317 genes, 0.3%	0.464683
xylem development	3 out of 944 genes, 0.3%	14 out of 5317 genes, 0.3%	0.464683
DNA geometric change	3 out of 944 genes, 0.3%	14 out of 5317 genes, 0.3%	0.464683
DNA duplex unwinding	3 out of 944 genes, 0.3%	14 out of 5317 genes, 0.3%	0.464683
amino sugar catabolic process	3 out of 944 genes, 0.3%	14 out of 5317 genes, 0.3%	0.464683
glucosamine-containing compound catabolic process	3 out of 944 genes, 0.3%	14 out of 5317 genes, 0.3%	0.464683
positive regulation of reproductive process	3 out of 944 genes, 0.3%	14 out of 5317 genes, 0.3%	0.464683
negative regulation of molecular function	14 out of 944 genes, 1.5%	75 out of 5317 genes, 1.4%	0.464954
cell wall organization	46 out of 944 genes, 4.9%	254 out of 5317 genes, 4.8%	0.466426
carpel development	17 out of 944 genes, 1.8%	92 out of 5317 genes, 1.7%	0.470369
organelle organization	199 out of 944 genes, 21.1%	1114 out of 5317 genes, 21.0%	0.472635
auxin mediated signaling pathway	6 out of 944 genes, 0.6%	31 out of 5317 genes, 0.6%	0.480261
transcription from plastid promoter	6 out of 944 genes, 0.6%	31 out of 5317 genes, 0.6%	0.480261
response to DNA damage stimulus	21 out of 944 genes, 2.2%	115 out of 5317 genes, 2.2%	0.481714
phosphatidylglycerol biosynthetic process	4 out of 944 genes, 0.4%	20 out of 5317 genes, 0.4%	0.485932
amide biosynthetic process	4 out of 944 genes, 0.4%	20 out of 5317 genes, 0.4%	0.485932
phosphatidylglycerol metabolic process	4 out of 944 genes, 0.4%	20 out of 5317 genes, 0.4%	0.485932
signal transduction	98 out of 944 genes, 10.4%	548 out of 5317 genes, 10.3%	0.486281
respiratory burst involved in defense response	7 out of 944 genes, 0.7%	37 out of 5317 genes, 0.7%	0.49323
respiratory burst	7 out of 944 genes, 0.7%	37 out of 5317 genes, 0.7%	0.49323
cellular iron ion homeostasis	2 out of 944 genes, 0.2%	9 out of 5317 genes, 0.2%	0.493394
G-protein coupled receptor signaling pathway	2 out of 944 genes, 0.2%	9 out of 5317 genes, 0.2%	0.493394
detection of chemical stimulus	2 out of 944 genes, 0.2%	9 out of 5317 genes, 0.2%	0.493394
calcium-mediated signaling	2 out of 944 genes, 0.2%	9 out of 5317 genes, 0.2%	0.493394
ribonucleoprotein complex assembly	2 out of 944 genes, 0.2%	9 out of 5317 genes, 0.2%	0.493394
primary miRNA processing	2 out of 944 genes, 0.2%	9 out of 5317 genes, 0.2%	0.493394
regulation of microtubule polymerization or depolymerization	2 out of 944 genes, 0.2%	9 out of 5317 genes, 0.2%	0.493394
positive regulation of microtubule polymerization or depolymerization	2 out of 944 genes, 0.2%	9 out of 5317 genes, 0.2%	0.493394
response to drug	2 out of 944 genes, 0.2%	9 out of 5317 genes, 0.2%	0.493394
protein import into chloroplast stroma	2 out of 944 genes, 0.2%	9 out of 5317 genes, 0.2%	0.493394
alcohol catabolic process	2 out of 944 genes, 0.2%	9 out of 5317 genes, 0.2%	0.493394
polyol catabolic process	2 out of 944 genes, 0.2%	9 out of 5317 genes, 0.2%	0.493394
phosphatidylcholine metabolic process	2 out of 944 genes, 0.2%	9 out of 5317 genes, 0.2%	0.493394
modulation by symbiont of host defense response	2 out of 944 genes, 0.2%	9 out of 5317 genes, 0.2%	0.493394
pathogen-associated molecular pattern dependent induction by symbiont of host innate immune response	2 out of 944 genes, 0.2%	9 out of 5317 genes, 0.2%	0.493394
positive regulation by symbiont of host innate immune response	2 out of 944 genes, 0.2%	9 out of 5317 genes, 0.2%	0.493394
modulation by symbiont of host innate immune response	2 out of 944 genes, 0.2%	9 out of 5317 genes, 0.2%	0.493394
pathogen-associated molecular pattern dependent modulation by symbiont of host innate immune response	2 out of 944 genes, 0.2%	9 out of 5317 genes, 0.2%	0.493394
response to defenses of other organism involved in symbiotic interaction	2 out of 944 genes, 0.2%	9 out of 5317 genes, 0.2%	0.493394
response to host defenses	2 out of 944 genes, 0.2%	9 out of 5317 genes, 0.2%	0.493394
modulation by organism of defense response of other organism involved in symbiotic interaction	2 out of 944 genes, 0.2%	9 out of 5317 genes, 0.2%	0.493394
pathogen-associated molecular pattern dependent induction by organism of innate immune response of other organism involved in symbiotic interaction	2 out of 944 genes, 0.2%	9 out of 5317 genes, 0.2%	0.493394
positive regulation by organism of innate immune response in other organism involved in symbiotic interaction	2 out of 944 genes, 0.2%	9 out of 5317 genes, 0.2%	0.493394
modulation by organism of innate immune response in other organism involved in symbiotic interaction	2 out of 944 genes, 0.2%	9 out of 5317 genes, 0.2%	0.493394
pathogen-associated molecular pattern dependent modulation by organism of innate immune response in other organism involved in symbiotic interaction	2 out of 944 genes, 0.2%	9 out of 5317 genes, 0.2%	0.493394
positive regulation by symbiont of host defense response	2 out of 944 genes, 0.2%	9 out of 5317 genes, 0.2%	0.493394
positive regulation by organism of defense response of other organism involved in symbiotic interaction	2 out of 944 genes, 0.2%	9 out of 5317 genes, 0.2%	0.493394
modulation by organism of immune response of other organism involved in symbiotic interaction	2 out of 944 genes, 0.2%	9 out of 5317 genes, 0.2%	0.493394
modulation by symbiont of host immune response	2 out of 944 genes, 0.2%	9 out of 5317 genes, 0.2%	0.493394
positive regulation by organism of immune response of other organism involved in symbiotic interaction	2 out of 944 genes, 0.2%	9 out of 5317 genes, 0.2%	0.493394
positive regulation by symbiont of host immune response	2 out of 944 genes, 0.2%	9 out of 5317 genes, 0.2%	0.493394
response to immune response of other organism involved in symbiotic interaction	2 out of 944 genes, 0.2%	9 out of 5317 genes, 0.2%	0.493394
response to host immune response	2 out of 944 genes, 0.2%	9 out of 5317 genes, 0.2%	0.493394
ribonucleoprotein complex subunit organization	2 out of 944 genes, 0.2%	9 out of 5317 genes, 0.2%	0.493394
response to host	2 out of 944 genes, 0.2%	9 out of 5317 genes, 0.2%	0.493394
organic hydroxy compound catabolic process	2 out of 944 genes, 0.2%	9 out of 5317 genes, 0.2%	0.493394
cellulose biosynthetic process	15 out of 944 genes, 1.6%	82 out of 5317 genes, 1.5%	0.494577
cellular component morphogenesis	45 out of 944 genes, 4.8%	251 out of 5317 genes, 4.7%	0.497691
polysaccharide biosynthetic process	58 out of 944 genes, 6.1%	325 out of 5317 genes, 6.1%	0.506402
tryptophan biosynthetic process	3 out of 944 genes, 0.3%	15 out of 5317 genes, 0.3%	0.513543
aminoglycan metabolic process	3 out of 944 genes, 0.3%	15 out of 5317 genes, 0.3%	0.513543
S-glycoside catabolic process	3 out of 944 genes, 0.3%	15 out of 5317 genes, 0.3%	0.513543
glycosinolate catabolic process	3 out of 944 genes, 0.3%	15 out of 5317 genes, 0.3%	0.513543
glucosinolate catabolic process	3 out of 944 genes, 0.3%	15 out of 5317 genes, 0.3%	0.513543
indolalkylamine biosynthetic process	3 out of 944 genes, 0.3%	15 out of 5317 genes, 0.3%	0.513543
cell proliferation	9 out of 944 genes, 1.0%	49 out of 5317 genes, 0.9%	0.513835
external encapsulating structure organization	47 out of 944 genes, 5.0%	264 out of 5317 genes, 5.0%	0.518092
cell tip growth	19 out of 944 genes, 2.0%	106 out of 5317 genes, 2.0%	0.522099
amino sugar metabolic process	4 out of 944 genes, 0.4%	21 out of 5317 genes, 0.4%	0.526852
brassinosteroid mediated signaling pathway	4 out of 944 genes, 0.4%	21 out of 5317 genes, 0.4%	0.526852
PSII associated light-harvesting complex II catabolic process	4 out of 944 genes, 0.4%	21 out of 5317 genes, 0.4%	0.526852
organophosphate ester transport	4 out of 944 genes, 0.4%	21 out of 5317 genes, 0.4%	0.526852
chlorophyll catabolic process	4 out of 944 genes, 0.4%	21 out of 5317 genes, 0.4%	0.526852
steroid hormone mediated signaling pathway	4 out of 944 genes, 0.4%	21 out of 5317 genes, 0.4%	0.526852
pigment catabolic process	4 out of 944 genes, 0.4%	21 out of 5317 genes, 0.4%	0.526852
response to steroid hormone stimulus	4 out of 944 genes, 0.4%	21 out of 5317 genes, 0.4%	0.526852
cellular response to brassinosteroid stimulus	4 out of 944 genes, 0.4%	21 out of 5317 genes, 0.4%	0.526852
cellular response to steroid hormone stimulus	4 out of 944 genes, 0.4%	21 out of 5317 genes, 0.4%	0.526852
aspartate family amino acid biosynthetic process	20 out of 944 genes, 2.1%	112 out of 5317 genes, 2.1%	0.528054
cell differentiation	70 out of 944 genes, 7.4%	395 out of 5317 genes, 7.4%	0.529374
regulation of protein localization	8 out of 944 genes, 0.8%	44 out of 5317 genes, 0.8%	0.532322
heterocycle metabolic process	299 out of 944 genes, 31.7%	1688 out of 5317 genes, 31.7%	0.535472
methionine metabolic process	16 out of 944 genes, 1.7%	90 out of 5317 genes, 1.7%	0.541563
nucleoside metabolic process	38 out of 944 genes, 4.0%	215 out of 5317 genes, 4.0%	0.541626
response to hypoxia	6 out of 944 genes, 0.6%	33 out of 5317 genes, 0.6%	0.545703
RNA modification	34 out of 944 genes, 3.6%	193 out of 5317 genes, 3.6%	0.550949
protein import into nucleus, docking	2 out of 944 genes, 0.2%	10 out of 5317 genes, 0.2%	0.552849
double-strand break repair via homologous recombination	2 out of 944 genes, 0.2%	10 out of 5317 genes, 0.2%	0.552849
recombinational repair	2 out of 944 genes, 0.2%	10 out of 5317 genes, 0.2%	0.552849
glycerol metabolic process	2 out of 944 genes, 0.2%	10 out of 5317 genes, 0.2%	0.552849
ceramide metabolic process	2 out of 944 genes, 0.2%	10 out of 5317 genes, 0.2%	0.552849
leucine biosynthetic process	2 out of 944 genes, 0.2%	10 out of 5317 genes, 0.2%	0.552849
jasmonic acid and ethylene-dependent systemic resistance	2 out of 944 genes, 0.2%	10 out of 5317 genes, 0.2%	0.552849
sphingolipid catabolic process	2 out of 944 genes, 0.2%	10 out of 5317 genes, 0.2%	0.552849
regulation of ARF GTPase activity	2 out of 944 genes, 0.2%	10 out of 5317 genes, 0.2%	0.552849
regulation of microtubule-based process	2 out of 944 genes, 0.2%	10 out of 5317 genes, 0.2%	0.552849
indole glucosinolate metabolic process	2 out of 944 genes, 0.2%	10 out of 5317 genes, 0.2%	0.552849
ethanolamine-containing compound metabolic process	2 out of 944 genes, 0.2%	10 out of 5317 genes, 0.2%	0.552849
positive regulation of translation	2 out of 944 genes, 0.2%	10 out of 5317 genes, 0.2%	0.552849
membrane lipid catabolic process	2 out of 944 genes, 0.2%	10 out of 5317 genes, 0.2%	0.552849
lipid phosphorylation	2 out of 944 genes, 0.2%	10 out of 5317 genes, 0.2%	0.552849
phosphatidylinositol phosphorylation	2 out of 944 genes, 0.2%	10 out of 5317 genes, 0.2%	0.552849
regulation of microtubule cytoskeleton organization	2 out of 944 genes, 0.2%	10 out of 5317 genes, 0.2%	0.552849
L-methionine biosynthetic process	2 out of 944 genes, 0.2%	10 out of 5317 genes, 0.2%	0.552849
guanosine-containing compound biosynthetic process	2 out of 944 genes, 0.2%	10 out of 5317 genes, 0.2%	0.552849
biological regulation	322 out of 944 genes, 34.1%	1821 out of 5317 genes, 34.2%	0.553356
organophosphate metabolic process	139 out of 944 genes, 14.7%	788 out of 5317 genes, 14.8%	0.553435
glycoprotein metabolic process	25 out of 944 genes, 2.6%	142 out of 5317 genes, 2.7%	0.554062
post-embryonic morphogenesis	22 out of 944 genes, 2.3%	125 out of 5317 genes, 2.4%	0.555736
Golgi vesicle transport	42 out of 944 genes, 4.4%	239 out of 5317 genes, 4.5%	0.557619
regulation of translation	8 out of 944 genes, 0.8%	45 out of 5317 genes, 0.8%	0.559794
oxidative phosphorylation	3 out of 944 genes, 0.3%	16 out of 5317 genes, 0.3%	0.559914
cell wall macromolecule catabolic process	3 out of 944 genes, 0.3%	16 out of 5317 genes, 0.3%	0.559914
ATP synthesis coupled electron transport	3 out of 944 genes, 0.3%	16 out of 5317 genes, 0.3%	0.559914
protein polymerization	3 out of 944 genes, 0.3%	16 out of 5317 genes, 0.3%	0.559914
translational initiation	9 out of 944 genes, 1.0%	51 out of 5317 genes, 1.0%	0.565843
regulation of cellular catabolic process	4 out of 944 genes, 0.4%	22 out of 5317 genes, 0.4%	0.566118
organelle assembly	4 out of 944 genes, 0.4%	22 out of 5317 genes, 0.4%	0.566118
response to brassinosteroid stimulus	5 out of 944 genes, 0.5%	28 out of 5317 genes, 0.5%	0.571775
pollen germination	5 out of 944 genes, 0.5%	28 out of 5317 genes, 0.5%	0.571775
cellular response to radiation	5 out of 944 genes, 0.5%	28 out of 5317 genes, 0.5%	0.571775
cellular response to light stimulus	5 out of 944 genes, 0.5%	28 out of 5317 genes, 0.5%	0.571775
beta-glucan biosynthetic process	15 out of 944 genes, 1.6%	86 out of 5317 genes, 1.6%	0.575293
glycerophospholipid metabolic process	11 out of 944 genes, 1.2%	63 out of 5317 genes, 1.2%	0.576623
pigmentation	11 out of 944 genes, 1.2%	63 out of 5317 genes, 1.2%	0.576623
pigment accumulation	11 out of 944 genes, 1.2%	63 out of 5317 genes, 1.2%	0.576623
pigment accumulation in response to UV light	11 out of 944 genes, 1.2%	63 out of 5317 genes, 1.2%	0.576623
pigment accumulation in tissues in response to UV light	11 out of 944 genes, 1.2%	63 out of 5317 genes, 1.2%	0.576623
pigment accumulation in tissues	11 out of 944 genes, 1.2%	63 out of 5317 genes, 1.2%	0.576623
anthocyanin accumulation in tissues in response to UV light	11 out of 944 genes, 1.2%	63 out of 5317 genes, 1.2%	0.576623
DNA repair	16 out of 944 genes, 1.7%	92 out of 5317 genes, 1.7%	0.579985
cellular response to auxin stimulus	7 out of 944 genes, 0.7%	40 out of 5317 genes, 0.8%	0.581924
gynoecium development	17 out of 944 genes, 1.8%	98 out of 5317 genes, 1.8%	0.58446
ncRNA metabolic process	45 out of 944 genes, 4.8%	259 out of 5317 genes, 4.9%	0.591735
anatomical structure morphogenesis	101 out of 944 genes, 10.7%	578 out of 5317 genes, 10.9%	0.593001
tropism	15 out of 944 genes, 1.6%	87 out of 5317 genes, 1.6%	0.594704
signaling	99 out of 944 genes, 10.5%	567 out of 5317 genes, 10.7%	0.595889
single organism signaling	99 out of 944 genes, 10.5%	567 out of 5317 genes, 10.7%	0.595889
cytokinin mediated signaling pathway	3 out of 944 genes, 0.3%	17 out of 5317 genes, 0.3%	0.603503
positive regulation of signal transduction	3 out of 944 genes, 0.3%	17 out of 5317 genes, 0.3%	0.603503
phloem or xylem histogenesis	3 out of 944 genes, 0.3%	17 out of 5317 genes, 0.3%	0.603503
regulation of photosynthesis	3 out of 944 genes, 0.3%	17 out of 5317 genes, 0.3%	0.603503
positive regulation of signaling	3 out of 944 genes, 0.3%	17 out of 5317 genes, 0.3%	0.603503
cellular response to cytokinin stimulus	3 out of 944 genes, 0.3%	17 out of 5317 genes, 0.3%	0.603503
glucosamine-containing compound metabolic process	3 out of 944 genes, 0.3%	17 out of 5317 genes, 0.3%	0.603503
galactose metabolic process	4 out of 944 genes, 0.4%	23 out of 5317 genes, 0.4%	0.603513
system development	176 out of 944 genes, 18.6%	1005 out of 5317 genes, 18.9%	0.603719
second-messenger-mediated signaling	5 out of 944 genes, 0.5%	29 out of 5317 genes, 0.5%	0.605012
quinone cofactor metabolic process	5 out of 944 genes, 0.5%	29 out of 5317 genes, 0.5%	0.605012
quinone cofactor biosynthetic process	5 out of 944 genes, 0.5%	29 out of 5317 genes, 0.5%	0.605012
quinone metabolic process	5 out of 944 genes, 0.5%	29 out of 5317 genes, 0.5%	0.605012
quinone biosynthetic process	5 out of 944 genes, 0.5%	29 out of 5317 genes, 0.5%	0.605012
ER to Golgi vesicle-mediated transport	13 out of 944 genes, 1.4%	76 out of 5317 genes, 1.4%	0.606688
organelle localization	13 out of 944 genes, 1.4%	76 out of 5317 genes, 1.4%	0.606688
riboflavin metabolic process	2 out of 944 genes, 0.2%	11 out of 5317 genes, 0.2%	0.607185
cellular response to nitrogen starvation	2 out of 944 genes, 0.2%	11 out of 5317 genes, 0.2%	0.607185
threonine biosynthetic process	2 out of 944 genes, 0.2%	11 out of 5317 genes, 0.2%	0.607185
riboflavin biosynthetic process	2 out of 944 genes, 0.2%	11 out of 5317 genes, 0.2%	0.607185
detection of abiotic stimulus	2 out of 944 genes, 0.2%	11 out of 5317 genes, 0.2%	0.607185
response to mechanical stimulus	2 out of 944 genes, 0.2%	11 out of 5317 genes, 0.2%	0.607185
negative regulation of seed germination	2 out of 944 genes, 0.2%	11 out of 5317 genes, 0.2%	0.607185
vesicle organization	2 out of 944 genes, 0.2%	11 out of 5317 genes, 0.2%	0.607185
alditol metabolic process	2 out of 944 genes, 0.2%	11 out of 5317 genes, 0.2%	0.607185
flavin-containing compound biosynthetic process	2 out of 944 genes, 0.2%	11 out of 5317 genes, 0.2%	0.607185
response to decreased oxygen levels	6 out of 944 genes, 0.6%	35 out of 5317 genes, 0.7%	0.607212
response to oxygen levels	6 out of 944 genes, 0.6%	35 out of 5317 genes, 0.7%	0.607212
cellular polysaccharide biosynthetic process	48 out of 944 genes, 5.1%	278 out of 5317 genes, 5.2%	0.612216
cellular amide metabolic process	8 out of 944 genes, 0.8%	47 out of 5317 genes, 0.9%	0.612507
methionine biosynthetic process	15 out of 944 genes, 1.6%	88 out of 5317 genes, 1.7%	0.613728
cellular nitrogen compound metabolic process	295 out of 944 genes, 31.2%	1682 out of 5317 genes, 31.6%	0.62394
organ morphogenesis	28 out of 944 genes, 3.0%	164 out of 5317 genes, 3.1%	0.624275
positive regulation of cellular process	49 out of 944 genes, 5.2%	286 out of 5317 genes, 5.4%	0.636398
response to virus	17 out of 944 genes, 1.8%	101 out of 5317 genes, 1.9%	0.637738
protein glycosylation	23 out of 944 genes, 2.4%	136 out of 5317 genes, 2.6%	0.638232
glycoprotein biosynthetic process	23 out of 944 genes, 2.4%	136 out of 5317 genes, 2.6%	0.638232
macromolecule glycosylation	23 out of 944 genes, 2.4%	136 out of 5317 genes, 2.6%	0.638232
regulation of mitotic cell cycle	4 out of 944 genes, 0.4%	24 out of 5317 genes, 0.5%	0.638881
hydrogen peroxide biosynthetic process	4 out of 944 genes, 0.4%	24 out of 5317 genes, 0.5%	0.638881
multidimensional cell growth	11 out of 944 genes, 1.2%	66 out of 5317 genes, 1.2%	0.642401
developmental process	239 out of 944 genes, 25.3%	1369 out of 5317 genes, 25.7%	0.64444
organophosphate biosynthetic process	90 out of 944 genes, 9.5%	522 out of 5317 genes, 9.8%	0.645908
nucleoside phosphate metabolic process	105 out of 944 genes, 11.1%	608 out of 5317 genes, 11.4%	0.648273
nucleotide metabolic process	105 out of 944 genes, 11.1%	608 out of 5317 genes, 11.4%	0.648273
regulation of protein modification process	16 out of 944 genes, 1.7%	96 out of 5317 genes, 1.8%	0.652604
cellular response to sulfate starvation	2 out of 944 genes, 0.2%	12 out of 5317 genes, 0.2%	0.656343
cortical cytoskeleton organization	2 out of 944 genes, 0.2%	12 out of 5317 genes, 0.2%	0.656343
cytoplasmic microtubule organization	2 out of 944 genes, 0.2%	12 out of 5317 genes, 0.2%	0.656343
flavin-containing compound metabolic process	2 out of 944 genes, 0.2%	12 out of 5317 genes, 0.2%	0.656343
cortical microtubule organization	2 out of 944 genes, 0.2%	12 out of 5317 genes, 0.2%	0.656343
regulation of cell growth	7 out of 944 genes, 0.7%	43 out of 5317 genes, 0.8%	0.662328
floral whorl development	27 out of 944 genes, 2.9%	161 out of 5317 genes, 3.0%	0.66241
nucleobase-containing small molecule metabolic process	109 out of 944 genes, 11.5%	633 out of 5317 genes, 11.9%	0.663879
response to gravity	14 out of 944 genes, 1.5%	85 out of 5317 genes, 1.6%	0.6667
phosphatidylinositol metabolic process	5 out of 944 genes, 0.5%	31 out of 5317 genes, 0.6%	0.666808
cellular protein metabolic process	276 out of 944 genes, 29.2%	1583 out of 5317 genes, 29.8%	0.667471
regulation of cellular protein metabolic process	23 out of 944 genes, 2.4%	139 out of 5317 genes, 2.6%	0.681577
glycosylation	23 out of 944 genes, 2.4%	139 out of 5317 genes, 2.6%	0.681577
folic acid-containing compound metabolic process	3 out of 944 genes, 0.3%	19 out of 5317 genes, 0.4%	0.681723
nucleolus organization	3 out of 944 genes, 0.3%	19 out of 5317 genes, 0.4%	0.681723
secretion by cell	3 out of 944 genes, 0.3%	19 out of 5317 genes, 0.4%	0.681723
secretion	3 out of 944 genes, 0.3%	19 out of 5317 genes, 0.4%	0.681723
symbiosis, encompassing mutualism through parasitism	11 out of 944 genes, 1.2%	68 out of 5317 genes, 1.3%	0.683044
interaction with host	11 out of 944 genes, 1.2%	68 out of 5317 genes, 1.3%	0.683044
stamen development	9 out of 944 genes, 1.0%	56 out of 5317 genes, 1.1%	0.683724
androecium development	9 out of 944 genes, 1.0%	56 out of 5317 genes, 1.1%	0.683724
floral organ formation	8 out of 944 genes, 0.8%	50 out of 5317 genes, 0.9%	0.684901
response to UV-B	7 out of 944 genes, 0.7%	44 out of 5317 genes, 0.8%	0.686924
amine biosynthetic process	19 out of 944 genes, 2.0%	116 out of 5317 genes, 2.2%	0.689888
protein metabolic process	313 out of 944 genes, 33.2%	1798 out of 5317 genes, 33.8%	0.694302
regulation of catabolic process	5 out of 944 genes, 0.5%	32 out of 5317 genes, 0.6%	0.695217
folic acid-containing compound biosynthetic process	2 out of 944 genes, 0.2%	13 out of 5317 genes, 0.2%	0.700447
response to xenobiotic stimulus	2 out of 944 genes, 0.2%	13 out of 5317 genes, 0.2%	0.700447
gibberellin metabolic process	2 out of 944 genes, 0.2%	13 out of 5317 genes, 0.2%	0.700447
gibberellin biosynthetic process	2 out of 944 genes, 0.2%	13 out of 5317 genes, 0.2%	0.700447
diterpenoid metabolic process	2 out of 944 genes, 0.2%	13 out of 5317 genes, 0.2%	0.700447
diterpenoid biosynthetic process	2 out of 944 genes, 0.2%	13 out of 5317 genes, 0.2%	0.700447
regulation of Ras GTPase activity	2 out of 944 genes, 0.2%	13 out of 5317 genes, 0.2%	0.700447
regulation of GTP catabolic process	2 out of 944 genes, 0.2%	13 out of 5317 genes, 0.2%	0.700447
regulation of GTPase activity	2 out of 944 genes, 0.2%	13 out of 5317 genes, 0.2%	0.700447
gravitropism	13 out of 944 genes, 1.4%	81 out of 5317 genes, 1.5%	0.701599
[truncated: 498 more rows]

## Sheet: S2 vs S3
Table S4 GO enrichment in three comparison pairs (S2 vs. S3 pair)
Gene Ontology term	Cluster frequency	Protein frequency of use	P-value
Cell component
cytosol	430 out of 882 genes, 48.8%	2085 out of 5817 genes, 35.8%	8.87499e-18
cytoplasmic part	719 out of 882 genes, 81.5%	4240 out of 5817 genes, 72.9%	6.80646e-11
cytoplasm	771 out of 882 genes, 87.4%	4683 out of 5817 genes, 80.5%	2.96473e-09
cell wall	131 out of 882 genes, 14.9%	567 out of 5817 genes, 9.7%	9.09251e-08
external encapsulating structure	131 out of 882 genes, 14.9%	569 out of 5817 genes, 9.8%	1.13407e-07
extracellular region	182 out of 882 genes, 20.6%	865 out of 5817 genes, 14.9%	3.01137e-07
apoplast	93 out of 882 genes, 10.5%	389 out of 5817 genes, 6.7%	1.78582e-06
cell periphery	306 out of 882 genes, 34.7%	1732 out of 5817 genes, 29.8%	0.000346643
mitochondrion	180 out of 882 genes, 20.4%	956 out of 5817 genes, 16.4%	0.00042651
cytosolic part	60 out of 882 genes, 6.8%	262 out of 5817 genes, 4.5%	0.000455692
organelle envelope	129 out of 882 genes, 14.6%	657 out of 5817 genes, 11.3%	0.000590392
envelope	129 out of 882 genes, 14.6%	658 out of 5817 genes, 11.3%	0.000629868
organelle inner membrane	38 out of 882 genes, 4.3%	152 out of 5817 genes, 2.6%	0.00091468
vacuole	146 out of 882 genes, 16.6%	769 out of 5817 genes, 13.2%	0.0011537
mitochondrial respiratory chain	21 out of 882 genes, 2.4%	72 out of 5817 genes, 1.2%	0.0017141
cell junction	150 out of 882 genes, 17.0%	801 out of 5817 genes, 13.8%	0.00179122
nucleolus	67 out of 882 genes, 7.6%	315 out of 5817 genes, 5.4%	0.00179839
mitochondrial membrane part	30 out of 882 genes, 3.4%	117 out of 5817 genes, 2.0%	0.00201421
chloroplast stroma	121 out of 882 genes, 13.7%	630 out of 5817 genes, 10.8%	0.0020807
respiratory chain	22 out of 882 genes, 2.5%	78 out of 5817 genes, 1.3%	0.00216224
cell-cell junction	149 out of 882 genes, 16.9%	799 out of 5817 genes, 13.7%	0.0022206
plasmodesma	149 out of 882 genes, 16.9%	799 out of 5817 genes, 13.7%	0.0022206
symplast	149 out of 882 genes, 16.9%	799 out of 5817 genes, 13.7%	0.0022206
mitochondrial envelope	41 out of 882 genes, 4.6%	175 out of 5817 genes, 3.0%	0.00225622
intracellular organelle part	342 out of 882 genes, 38.8%	2008 out of 5817 genes, 34.5%	0.00232662
organelle part	342 out of 882 genes, 38.8%	2009 out of 5817 genes, 34.5%	0.00241393
mitochondrial respiratory chain complex I	15 out of 882 genes, 1.7%	47 out of 5817 genes, 0.8%	0.00293296
cytosolic ribosome	51 out of 882 genes, 5.8%	232 out of 5817 genes, 4.0%	0.00304032
plastid stroma	121 out of 882 genes, 13.7%	637 out of 5817 genes, 11.0%	0.00311979
organelle membrane	134 out of 882 genes, 15.2%	721 out of 5817 genes, 12.4%	0.0042907
NADH dehydrogenase complex	15 out of 882 genes, 1.7%	49 out of 5817 genes, 0.8%	0.00458021
respiratory chain complex I	15 out of 882 genes, 1.7%	49 out of 5817 genes, 0.8%	0.00458021
cytosolic small ribosomal subunit	16 out of 882 genes, 1.8%	54 out of 5817 genes, 0.9%	0.0049495
mitochondrial inner membrane	31 out of 882 genes, 3.5%	131 out of 5817 genes, 2.3%	0.00633235
membrane	386 out of 882 genes, 43.8%	2322 out of 5817 genes, 39.9%	0.00643813
chloroplast	319 out of 882 genes, 36.2%	1890 out of 5817 genes, 32.5%	0.00662343
Golgi apparatus	128 out of 882 genes, 14.5%	695 out of 5817 genes, 11.9%	0.00721824
plastid	323 out of 882 genes, 36.6%	1921 out of 5817 genes, 33.0%	0.00789657
ribonucleoprotein complex	69 out of 882 genes, 7.8%	348 out of 5817 genes, 6.0%	0.00918006
mitochondrial membrane	35 out of 882 genes, 4.0%	157 out of 5817 genes, 2.7%	0.0103191
plant-type cell wall	51 out of 882 genes, 5.8%	248 out of 5817 genes, 4.3%	0.0118921
phosphopyruvate hydratase complex	3 out of 882 genes, 0.3%	4 out of 5817 genes, 0.1%	0.0123267
nuclear lumen	72 out of 882 genes, 8.2%	372 out of 5817 genes, 6.4%	0.0138681
mitochondrial part	45 out of 882 genes, 5.1%	218 out of 5817 genes, 3.7%	0.0163734
eukaryotic translation elongation factor 1 complex	6 out of 882 genes, 0.7%	15 out of 5817 genes, 0.3%	0.0175487
plastid inner membrane	7 out of 882 genes, 0.8%	20 out of 5817 genes, 0.3%	0.0229653
fatty acid elongase complex	2 out of 882 genes, 0.2%	2 out of 5817 genes, 0.0%	0.0229679
small nuclear ribonucleoprotein complex	2 out of 882 genes, 0.2%	2 out of 5817 genes, 0.0%	0.0229679
nuclear part	81 out of 882 genes, 9.2%	437 out of 5817 genes, 7.5%	0.0262355
Tic complex	3 out of 882 genes, 0.3%	5 out of 5817 genes, 0.1%	0.0273518
intracellular part	828 out of 882 genes, 93.9%	5370 out of 5817 genes, 92.3%	0.0316379
chloroplast part	155 out of 882 genes, 17.6%	897 out of 5817 genes, 15.4%	0.0319401
plastid membrane	12 out of 882 genes, 1.4%	45 out of 5817 genes, 0.8%	0.0319568
cell surface	4 out of 882 genes, 0.5%	9 out of 5817 genes, 0.2%	0.0350531
extracellular region part	4 out of 882 genes, 0.5%	9 out of 5817 genes, 0.2%	0.0350531
intracellular	830 out of 882 genes, 94.1%	5388 out of 5817 genes, 92.6%	0.0369551
vacuolar membrane	85 out of 882 genes, 9.6%	469 out of 5817 genes, 8.1%	0.0382641
small ribosomal subunit	16 out of 882 genes, 1.8%	67 out of 5817 genes, 1.2%	0.0393022
vacuolar part	85 out of 882 genes, 9.6%	470 out of 5817 genes, 8.1%	0.0400535
plastid part	155 out of 882 genes, 17.6%	904 out of 5817 genes, 15.5%	0.0406539
membrane-enclosed lumen	79 out of 882 genes, 9.0%	435 out of 5817 genes, 7.5%	0.0429015
organelle lumen	78 out of 882 genes, 8.8%	429 out of 5817 genes, 7.4%	0.0430473
intracellular organelle lumen	78 out of 882 genes, 8.8%	429 out of 5817 genes, 7.4%	0.0430473
RNA-induced silencing complex	3 out of 882 genes, 0.3%	6 out of 5817 genes, 0.1%	0.0486062
RNAi effector complex	3 out of 882 genes, 0.3%	6 out of 5817 genes, 0.1%	0.0486062
chloroplast membrane	11 out of 882 genes, 1.2%	43 out of 5817 genes, 0.7%	0.051509
ribosome	55 out of 882 genes, 6.2%	294 out of 5817 genes, 5.1%	0.051661
plasma membrane	231 out of 882 genes, 26.2%	1397 out of 5817 genes, 24.0%	0.0558006
chloroplast inner membrane	6 out of 882 genes, 0.7%	19 out of 5817 genes, 0.3%	0.0558592
magnesium chelatase complex	2 out of 882 genes, 0.2%	3 out of 5817 genes, 0.1%	0.0619521
nuclear periphery	2 out of 882 genes, 0.2%	3 out of 5817 genes, 0.1%	0.0619521
extracellular organelle	2 out of 882 genes, 0.2%	3 out of 5817 genes, 0.1%	0.0619521
extracellular membrane-bounded organelle	2 out of 882 genes, 0.2%	3 out of 5817 genes, 0.1%	0.0619521
extracellular vesicular exosome	2 out of 882 genes, 0.2%	3 out of 5817 genes, 0.1%	0.0619521
plastid envelope	78 out of 882 genes, 8.8%	438 out of 5817 genes, 7.5%	0.0643372
non-membrane-bounded organelle	110 out of 882 genes, 12.5%	646 out of 5817 genes, 11.1%	0.0907595
intracellular non-membrane-bounded organelle	110 out of 882 genes, 12.5%	646 out of 5817 genes, 11.1%	0.0907595
chloroplast envelope	74 out of 882 genes, 8.4%	422 out of 5817 genes, 7.3%	0.0916214
macromolecular complex	177 out of 882 genes, 20.1%	1073 out of 5817 genes, 18.4%	0.0973423
lytic vacuole within protein storage vacuole	2 out of 882 genes, 0.2%	4 out of 5817 genes, 0.1%	0.111577
vesicle	13 out of 882 genes, 1.5%	61 out of 5817 genes, 1.0%	0.12372
membrane-bounded vesicle	13 out of 882 genes, 1.5%	61 out of 5817 genes, 1.0%	0.12372
stromule	11 out of 882 genes, 1.2%	51 out of 5817 genes, 0.9%	0.139777
mitochondrial respiratory chain complex II	3 out of 882 genes, 0.3%	9 out of 5817 genes, 0.2%	0.144199
succinate dehydrogenase complex (ubiquinone)	3 out of 882 genes, 0.3%	9 out of 5817 genes, 0.2%	0.144199
respiratory chain complex II	3 out of 882 genes, 0.3%	9 out of 5817 genes, 0.2%	0.144199
succinate dehydrogenase complex	3 out of 882 genes, 0.3%	9 out of 5817 genes, 0.2%	0.144199
fumarate reductase complex	3 out of 882 genes, 0.3%	9 out of 5817 genes, 0.2%	0.144199
lytic vacuole	2 out of 882 genes, 0.2%	5 out of 5817 genes, 0.1%	0.167728
extracellular space	2 out of 882 genes, 0.2%	5 out of 5817 genes, 0.1%	0.167728
ADPG pyrophosphorylase complex	2 out of 882 genes, 0.2%	5 out of 5817 genes, 0.1%	0.167728
heterotetrameric ADPG pyrophosphorylase complex	2 out of 882 genes, 0.2%	5 out of 5817 genes, 0.1%	0.167728
nuclear pore	5 out of 882 genes, 0.6%	20 out of 5817 genes, 0.3%	0.175427
pore complex	5 out of 882 genes, 0.6%	20 out of 5817 genes, 0.3%	0.175427
ribosomal subunit	29 out of 882 genes, 3.3%	161 out of 5817 genes, 2.8%	0.179888
thylakoid	54 out of 882 genes, 6.1%	322 out of 5817 genes, 5.5%	0.225129
protein phosphatase type 2A complex	3 out of 882 genes, 0.3%	11 out of 5817 genes, 0.2%	0.226007
mitochondrial intermembrane space	3 out of 882 genes, 0.3%	11 out of 5817 genes, 0.2%	0.226007
organelle envelope lumen	3 out of 882 genes, 0.3%	11 out of 5817 genes, 0.2%	0.226007
cytoplasmic mRNA processing body	2 out of 882 genes, 0.2%	6 out of 5817 genes, 0.1%	0.227289
pyrophosphate-dependent phosphofructokinase complex	2 out of 882 genes, 0.2%	6 out of 5817 genes, 0.1%	0.227289
ribonucleoprotein granule	2 out of 882 genes, 0.2%	6 out of 5817 genes, 0.1%	0.227289
small nucleolar ribonucleoprotein complex	4 out of 882 genes, 0.5%	17 out of 5817 genes, 0.3%	0.250527
cytoplasmic membrane-bounded vesicle	11 out of 882 genes, 1.2%	58 out of 5817 genes, 1.0%	0.256899
cytoplasmic vesicle	11 out of 882 genes, 1.2%	58 out of 5817 genes, 1.0%	0.256899
organelle outer membrane	11 out of 882 genes, 1.2%	58 out of 5817 genes, 1.0%	0.256899
multivesicular body	3 out of 882 genes, 0.3%	12 out of 5817 genes, 0.2%	0.269683
outer membrane	11 out of 882 genes, 1.2%	59 out of 5817 genes, 1.0%	0.275935
storage vacuole	2 out of 882 genes, 0.2%	7 out of 5817 genes, 0.1%	0.287938
protein storage vacuole	2 out of 882 genes, 0.2%	7 out of 5817 genes, 0.1%	0.287938
plastid outer membrane	5 out of 882 genes, 0.6%	24 out of 5817 genes, 0.4%	0.294396
cell cortex part	5 out of 882 genes, 0.6%	24 out of 5817 genes, 0.4%	0.294396
late endosome	4 out of 882 genes, 0.5%	19 out of 5817 genes, 0.3%	0.323183
proton-transporting two-sector ATPase complex	8 out of 882 genes, 0.9%	43 out of 5817 genes, 0.7%	0.323399
cell cortex	5 out of 882 genes, 0.6%	25 out of 5817 genes, 0.4%	0.326219
membrane-bounded organelle	682 out of 882 genes, 77.3%	4462 out of 5817 genes, 76.7%	0.335863
intracellular membrane-bounded organelle	682 out of 882 genes, 77.3%	4462 out of 5817 genes, 76.7%	0.335863
exocyst	2 out of 882 genes, 0.2%	8 out of 5817 genes, 0.1%	0.347979
Cajal body	2 out of 882 genes, 0.2%	8 out of 5817 genes, 0.1%	0.347979
retromer complex	2 out of 882 genes, 0.2%	8 out of 5817 genes, 0.1%	0.347979
proton-transporting V-type ATPase, V1 domain	2 out of 882 genes, 0.2%	8 out of 5817 genes, 0.1%	0.347979
mitochondrial outer membrane	6 out of 882 genes, 0.7%	32 out of 5817 genes, 0.6%	0.355301
nuclear envelope	11 out of 882 genes, 1.2%	63 out of 5817 genes, 1.1%	0.355665
proton-transporting V-type ATPase complex	3 out of 882 genes, 0.3%	14 out of 5817 genes, 0.2%	0.35876
organelle	691 out of 882 genes, 78.3%	4528 out of 5817 genes, 77.8%	0.366132
intracellular organelle	691 out of 882 genes, 78.3%	4528 out of 5817 genes, 77.8%	0.366132
protein serine/threonine phosphatase complex	4 out of 882 genes, 0.5%	21 out of 5817 genes, 0.4%	0.396997
vacuolar proton-transporting V-type ATPase complex	2 out of 882 genes, 0.2%	9 out of 5817 genes, 0.2%	0.406201
[truncated: 2,240 more rows]
