# Supplementary material for: Comparative proteomic analysis provides insight into a complex regulatory network of taproot formation in radish (Raphanus sativus L.)
Source: Hortic Res. 2018 Oct 1;5:51. doi: 10.1038/s41438-018-0057-7 (PMC6165848; doi:10.1038/s41438-018-0057-7)
Supplement: Supplementary file 5 — Table S5 [file 41438_2018_57_MOESM5_ESM.xlsx]

## Sheet: S1vs.S2
Table S5 Pathway enrichment in three comparison pairs (S1vs.S2)
#Pathway	Sample1 (959)	Sample2 (4560)	P-value	Pathway ID
Metabolic pathways	363	1455	6.46813e-06	ko01100
Glycolysis / Gluconeogenesis	46	119	6.56257e-06	ko00010
Biosynthesis of secondary metabolites	219	820	9.98467e-06	ko01110
Cysteine and methionine metabolism	29	73	0.000191997	ko00270
Tyrosine metabolism	17	41	0.00233899	ko00350
Tryptophan metabolism	17	42	0.00317494	ko00380
Propanoate metabolism	19	49	0.00331868	ko00640
Fructose and mannose metabolism	24	67	0.00354605	ko00051
Pyruvate metabolism	32	97	0.00377642	ko00620
Isoquinoline alkaloid biosynthesis	10	21	0.0058394	ko00950
Ribosome	62	222	0.00745251	ko03010
Ubiquinone and other terpenoid-quinone biosynthesis	10	22	0.00872277	ko00130
Glutathione metabolism	26	79	0.00887645	ko00480
Nitrogen metabolism	19	54	0.0111143	ko00910
Glyoxylate and dicarboxylate metabolism	22	66	0.0131523	ko00630
Tropane, piperidine and pyridine alkaloid biosynthesis	11	28	0.021022	ko00960
Alanine, aspartate and glutamate metabolism	20	61	0.0211708	ko00250
Pentose phosphate pathway	18	54	0.0236223	ko00030
Phenylalanine, tyrosine and tryptophan biosynthesis	15	43	0.024658	ko00400
Fatty acid metabolism	13	36	0.0264932	ko00071
Glucosinolate biosynthesis	8	19	0.0306234	ko00966
Carbon fixation in photosynthetic organisms	24	79	0.0313507	ko00710
beta-Alanine metabolism	13	37	0.0332285	ko00410
Arginine and proline metabolism	24	80	0.0361751	ko00330
Phenylalanine metabolism	24	80	0.0361751	ko00360
Phagosome	22	73	0.0416096	ko04145
Oxidative phosphorylation	32	117	0.059693	ko00190
C5-Branched dibasic acid metabolism	5	11	0.0608188	ko00660
Proteasome	19	64	0.0637951	ko03050
Galactose metabolism	17	57	0.0739509	ko00052
Photosynthesis	14	46	0.0859197	ko00195
Linoleic acid metabolism	3	6	0.111813	ko00591
Selenocompound metabolism	9	28	0.114977	ko00450
Cyanoamino acid metabolism	13	44	0.116022	ko00460
Ether lipid metabolism	5	13	0.117539	ko00565
alpha-Linolenic acid metabolism	9	29	0.137199	ko00592
Amino sugar and nucleotide sugar metabolism	29	114	0.146451	ko00520
Flavonoid biosynthesis	14	50	0.149013	ko00941
Fatty acid biosynthesis	9	30	0.161452	ko00061
Citrate cycle (TCA cycle)	18	68	0.167942	ko00020
Protein processing in endoplasmic reticulum	51	215	0.181741	ko04141
Endocytosis	24	95	0.183836	ko04144
Glycerolipid metabolism	10	35	0.184039	ko00561
Peroxisome	14	52	0.187908	ko04146
Valine, leucine and isoleucine degradation	14	52	0.187908	ko00280
N-Glycan biosynthesis	8	28	0.220877	ko00510
SNARE interactions in vesicular transport	7	24	0.225986	ko04130
Taurine and hypotaurine metabolism	3	8	0.226067	ko00430
Arachidonic acid metabolism	3	8	0.226067	ko00590
Glycosphingolipid biosynthesis - globo series	3	8	0.226067	ko00603
Glycine, serine and threonine metabolism	17	68	0.249832	ko00260
Aminoacyl-tRNA biosynthesis	18	73	0.26169	ko00970
Lysine degradation	6	22	0.30963	ko00310
Histidine metabolism	5	18	0.322981	ko00340
Glycosphingolipid biosynthesis - ganglio series	3	10	0.353459	ko00604
Anthocyanin biosynthesis	1	2	0.376421	ko00942
Phenylpropanoid biosynthesis	27	120	0.379938	ko00940
Ascorbate and aldarate metabolism	12	51	0.382997	ko00053
Biosynthesis of unsaturated fatty acids	4	15	0.390675	ko01040
Pantothenate and CoA biosynthesis	6	24	0.392499	ko00770
Indole alkaloid biosynthesis	3	11	0.416838	ko00901
Lysine biosynthesis	6	25	0.434034	ko00300
Valine, leucine and isoleucine biosynthesis	8	35	0.460985	ko00290
RNA polymerase	6	26	0.475043	ko03020
One carbon pool by folate	6	26	0.475043	ko00670
Natural killer cell mediated cytotoxicity	2	8	0.526689	ko04650
Stilbenoid, diarylheptanoid and gingerol biosynthesis	7	33	0.558696	ko00945
Glycosaminoglycan degradation	3	14	0.59013	ko00531
Sulfur relay system	2	9	0.594523	ko04122
Pyrimidine metabolism	17	84	0.614753	ko00240
Other glycan degradation	8	40	0.626068	ko00511
Butanoate metabolism	5	25	0.628976	ko00650
Purine metabolism	24	119	0.628981	ko00230
Riboflavin metabolism	4	20	0.632768	ko00740
Plant-pathogen interaction	25	125	0.648194	ko04626
Glycerophospholipid metabolism	8	41	0.655664	ko00564
Sphingolipid metabolism	5	26	0.665627	ko00600
Spliceosome	34	171	0.676302	ko03040
Circadian rhythm - mammal	1	5	0.693071	ko04710
Fatty acid elongation	1	5	0.693071	ko00062
Limonene and pinene degradation	5	27	0.699828	ko00903
Inositol phosphate metabolism	7	38	0.715637	ko00562
Sulfur metabolism	7	38	0.715637	ko00920
Steroid biosynthesis	2	12	0.753596	ko00100
Benzoxazinoid biosynthesis	1	6	0.757691	ko00402
Synthesis and degradation of ketone bodies	1	6	0.757691	ko00072
Pentose and glucuronate interconversions	11	62	0.783938	ko00040
Phosphatidylinositol signaling system	5	30	0.787462	ko04070
Basal transcription factors	2	13	0.793158	ko03022
Flavone and flavonol biosynthesis	2	14	0.826996	ko00944
Porphyrin and chlorophyll metabolism	4	26	0.828	ko00860
Glycosylphosphatidylinositol(GPI)-anchor biosynthesis	1	8	0.849008	ko00563
Ubiquitin mediated proteolysis	10	62	0.868589	ko04120
Carotenoid biosynthesis	5	34	0.871682	ko00906
RNA transport	30	169	0.878853	ko03013
Terpenoid backbone biosynthesis	5	35	0.887677	ko00900
Nucleotide excision repair	5	35	0.887677	ko03420
Isoflavonoid biosynthesis	1	10	0.905933	ko00943
Photosynthesis - antenna proteins	1	10	0.905933	ko00196
Thiamine metabolism	1	10	0.905933	ko00730
Starch and sucrose metabolism	26	152	0.907284	ko00500
Protein export	3	25	0.92152	ko03060
Regulation of autophagy	1	11	0.925759	ko04140
Circadian rhythm - plant	1	11	0.925759	ko04712
RNA degradation	16	103	0.938405	ko03018
Vitamin B6 metabolism	1	12	0.94141	ko00750
Base excision repair	1	12	0.94141	ko03410
Mismatch repair	2	20	0.944099	ko03430
mRNA surveillance pathway	16	108	0.962187	ko03015
ABC transporters	1	16	0.977287	ko02010
Zeatin biosynthesis	1	18	0.985863	ko00908
DNA replication	2	32	0.995124	ko03030
Plant hormone signal transduction	13	112	0.997112	ko04075
Homologous recombination	1	29	0.998963	ko03440
Ribosome biogenesis in eukaryotes	6	75	0.999421	ko03008
Note: The significantly enriched pathways are highlighted in red.

## Sheet: S1vs.S3
Table S5 Pathway enrichment in three comparison pairs (S1vs.S3)
#Pathway	Sample1 (805)	Sample2 (4560)	P-value	Pathway ID
Metabolic pathways	348	1455	6.29068e-14	ko01100
Photosynthesis	22	46	2.2321e-06	ko00195
Biosynthesis of secondary metabolites	191	820	3.34108e-06	ko01110
Cyanoamino acid metabolism	20	44	1.69394e-05	ko00460
Carbon fixation in photosynthetic organisms	29	79	3.74986e-05	ko00710
Glutathione metabolism	28	79	0.0001046	ko00480
alpha-Linolenic acid metabolism	13	29	0.000614791	ko00592
Glycolysis / Gluconeogenesis	35	119	0.000968121	ko00010
Phenylpropanoid biosynthesis	35	120	0.00114169	ko00940
Glyoxylate and dicarboxylate metabolism	22	66	0.00145352	ko00630
Ubiquinone and other terpenoid-quinone biosynthesis	10	22	0.00232103	ko00130
Cysteine and methionine metabolism	23	73	0.0026534	ko00270
Tryptophan metabolism	15	42	0.00384752	ko00380
Phenylalanine metabolism	24	80	0.00442117	ko00360
Arachidonic acid metabolism	5	8	0.00592627	ko00590
Fructose and mannose metabolism	20	67	0.00950762	ko00051
Linoleic acid metabolism	4	6	0.0107043	ko00591
Oxidative phosphorylation	30	117	0.0180326	ko00190
Arginine and proline metabolism	22	80	0.0182602	ko00330
Nitrogen metabolism	16	54	0.0206834	ko00910
Ribosome	50	222	0.0341692	ko03010
Glucosinolate biosynthesis	7	19	0.0370452	ko00966
Pentose phosphate pathway	15	54	0.0427479	ko00030
Citrate cycle (TCA cycle)	18	68	0.0440853	ko00020
Sulfur metabolism	11	38	0.0587677	ko00920
Valine, leucine and isoleucine degradation	14	52	0.0623165	ko00280
Phenylalanine, tyrosine and tryptophan biosynthesis	12	43	0.0637965	ko00400
Propanoate metabolism	13	49	0.0782938	ko00640
Glycine, serine and threonine metabolism	17	68	0.0789833	ko00260
Flavonoid biosynthesis	13	50	0.0895196	ko00941
Tyrosine metabolism	11	41	0.094008	ko00350
Alanine, aspartate and glutamate metabolism	15	61	0.106468	ko00250
Starch and sucrose metabolism	33	152	0.111811	ko00500
Peroxisome	13	52	0.114823	ko04146
Galactose metabolism	14	57	0.11706	ko00052
Proteasome	15	64	0.145628	ko03050
Glycerolipid metabolism	9	35	0.15065	ko00561
Isoquinoline alkaloid biosynthesis	6	21	0.151297	ko00950
Taurine and hypotaurine metabolism	3	8	0.153723	ko00430
Glycosphingolipid biosynthesis - globo series	3	8	0.153723	ko00603
Other glycan degradation	10	40	0.154481	ko00511
Fatty acid metabolism	9	36	0.171333	ko00071
beta-Alanine metabolism	9	37	0.193246	ko00410
Tropane, piperidine and pyridine alkaloid biosynthesis	7	28	0.212944	ko00960
Carotenoid biosynthesis	8	34	0.241236	ko00906
Photosynthesis - antenna proteins	3	10	0.252642	ko00196
Pyruvate metabolism	20	97	0.255947	ko00620
Lysine biosynthesis	6	25	0.271263	ko00300
Porphyrin and chlorophyll metabolism	6	26	0.304385	ko00860
Endocytosis	19	95	0.311417	ko04144
Anthocyanin biosynthesis	1	2	0.321937	ko00942
Monoterpenoid biosynthesis	1	2	0.321937	ko00902
Vitamin B6 metabolism	3	12	0.357775	ko00750
Selenocompound metabolism	6	28	0.372317	ko00450
N-Glycan biosynthesis	6	28	0.372317	ko00510
Histidine metabolism	4	18	0.395872	ko00340
Ether lipid metabolism	3	13	0.409906	ko00565
Ascorbate and aldarate metabolism	10	51	0.412512	ko00053
Glycosylphosphatidylinositol(GPI)-anchor biosynthesis	2	8	0.426045	ko00563
Phosphatidylinositol signaling system	6	30	0.440646	ko04070
Amino sugar and nucleotide sugar metabolism	21	114	0.452797	ko00520
Flavone and flavonol biosynthesis	3	14	0.460649	ko00944
Riboflavin metabolism	4	20	0.481149	ko00740
Sphingolipid metabolism	5	26	0.495841	ko00600
One carbon pool by folate	5	26	0.495841	ko00670
Protein processing in endoplasmic reticulum	38	215	0.526106	ko04141
Phagosome	13	73	0.534792	ko04145
Ubiquitin mediated proteolysis	11	62	0.545404	ko04120
Isoflavonoid biosynthesis	2	10	0.549497	ko00943
Glycosphingolipid biosynthesis - ganglio series	2	10	0.549497	ko00604
Lysine degradation	4	22	0.561255	ko00310
Indole alkaloid biosynthesis	2	11	0.603822	ko00901
Spliceosome	29	171	0.628039	ko03040
Inositol phosphate metabolism	6	38	0.684592	ko00562
Synthesis and degradation of ketone bodies	1	6	0.688424	ko00072
RNA polymerase	4	26	0.698683	ko03020
Stilbenoid, diarylheptanoid and gingerol biosynthesis	5	33	0.717016	ko00945
Glycosaminoglycan degradation	2	14	0.736668	ko00531
Aminoacyl-tRNA biosynthesis	11	73	0.765313	ko00970
Biosynthesis of unsaturated fatty acids	2	15	0.771631	ko01040
Natural killer cell mediated cytotoxicity	1	8	0.788851	ko04650
Fatty acid biosynthesis	4	30	0.802209	ko00061
SNARE interactions in vesicular transport	3	24	0.822762	ko04130
Sulfur relay system	1	9	0.826192	ko04122
Pyrimidine metabolism	12	84	0.831514	ko00240
Glycerophospholipid metabolism	5	41	0.873652	ko00564
Pentose and glucuronate interconversions	8	62	0.87928	ko00040
Limonene and pinene degradation	3	27	0.879778	ko00903
Regulation of autophagy	1	11	0.882247	ko04140
C5-Branched dibasic acid metabolism	1	11	0.882247	ko00660
Circadian rhythm - plant	1	11	0.882247	ko04712
Terpenoid backbone biosynthesis	4	35	0.88897	ko00900
Steroid biosynthesis	1	12	0.903085	ko00100
Plant hormone signal transduction	15	112	0.910908	ko04075
RNA transport	23	169	0.938049	ko03013
Pantothenate and CoA biosynthesis	2	24	0.942377	ko00770
Plant-pathogen interaction	16	125	0.945679	ko04626
Purine metabolism	15	119	0.948596	ko00230
Butanoate metabolism	2	25	0.950937	ko00650
ABC transporters	1	16	0.955551	ko02010
Valine, leucine and isoleucine biosynthesis	3	35	0.960537	ko00290
Zeatin biosynthesis	1	18	0.969906	ko00908
RNA degradation	11	103	0.982741	ko03018
Nucleotide excision repair	2	35	0.990701	ko03420
Protein export	1	25	0.992327	ko03060
DNA replication	1	32	0.998048	ko03030
mRNA surveillance pathway	9	108	0.99831	ko03015
Ribosome biogenesis in eukaryotes	5	75	0.99851	ko03008
Note: The significantly enriched pathways are highlighted in red.

## Sheet: S2vs.S3
Table S5 Pathway enrichment in three comparison pairs (S2vs.S3)
#Pathway	Sample1 (706)	Sample2 (4560)	P-value	Pathway ID
Cysteine and methionine metabolism	24	73	0.000150698	ko00270
Metabolic pathways	265	1455	0.000324501	ko01100
Biosynthesis of secondary metabolites	155	820	0.00197394	ko01110
Glutathione metabolism	22	79	0.00330572	ko00480
Alanine, aspartate and glutamate metabolism	18	61	0.00386694	ko00250
Glycolysis / Gluconeogenesis	29	119	0.00692921	ko00010
Amino sugar and nucleotide sugar metabolism	28	114	0.00705524	ko00520
alpha-Linolenic acid metabolism	10	29	0.00906014	ko00592
Propanoate metabolism	14	49	0.0138437	ko00640
Glycosphingolipid biosynthesis - globo series	4	8	0.0237096	ko00603
Ribosome	45	222	0.0300267	ko03010
Cyanoamino acid metabolism	12	44	0.0311691	ko00460
Phenylalanine metabolism	19	80	0.0333149	ko00360
Ether lipid metabolism	5	13	0.0384011	ko00565
Nitrogen metabolism	13	54	0.0643598	ko00910
Pantothenate and CoA biosynthesis	7	24	0.0654909	ko00770
C5-Branched dibasic acid metabolism	4	11	0.07629	ko00660
Carbon fixation in photosynthetic organisms	17	79	0.0938238	ko00710
One carbon pool by folate	7	26	0.0947492	ko00670
Valine, leucine and isoleucine degradation	12	52	0.0959366	ko00280
Arginine and proline metabolism	17	80	0.102857	ko00330
Arachidonic acid metabolism	3	8	0.113274	ko00590
Pentose phosphate pathway	12	54	0.119794	ko00030
Tropane, piperidine and pyridine alkaloid biosynthesis	7	28	0.130123	ko00960
Fructose and mannose metabolism	14	67	0.1442	ko00051
Sulfur relay system	3	9	0.15114	ko04122
Phenylpropanoid biosynthesis	23	120	0.157735	ko00940
Pyruvate metabolism	19	97	0.161077	ko00620
Galactose metabolism	12	57	0.161289	ko00052
Valine, leucine and isoleucine biosynthesis	8	35	0.162962	ko00290
Peroxisome	11	52	0.170781	ko04146
Fatty acid metabolism	8	36	0.182963	ko00071
Biosynthesis of unsaturated fatty acids	4	15	0.192178	ko01040
Glycosphingolipid biosynthesis - ganglio series	3	10	0.192305	ko00604
beta-Alanine metabolism	8	37	0.203962	ko00410
Phenylalanine, tyrosine and tryptophan biosynthesis	9	43	0.211858	ko00400
Glyoxylate and dicarboxylate metabolism	13	66	0.2126	ko00630
Isoquinoline alkaloid biosynthesis	5	21	0.215868	ko00950
Linoleic acid metabolism	2	6	0.234842	ko00591
Ascorbate and aldarate metabolism	10	51	0.257518	ko00053
Oxidative phosphorylation	21	117	0.262712	ko00190
Anthocyanin biosynthesis	1	2	0.285707	ko00942
Monoterpenoid biosynthesis	1	2	0.285707	ko00902
Glycerolipid metabolism	7	35	0.292443	ko00561
Endocytosis	17	95	0.295787	ko04144
Tyrosine metabolism	8	41	0.295946	ko00350
Fatty acid biosynthesis	6	30	0.315819	ko00061
Lysine biosynthesis	5	25	0.343047	ko00300
Natural killer cell mediated cytotoxicity	2	8	0.358113	ko04650
Taurine and hypotaurine metabolism	2	8	0.358113	ko00430
Glycine, serine and threonine metabolism	12	68	0.358801	ko00260
Glycosaminoglycan degradation	3	14	0.371942	ko00531
RNA polymerase	5	26	0.376032	ko03020
Lipoic acid metabolism	1	3	0.396346	ko00785
Photosynthesis	8	46	0.420667	ko00195
Other glycan degradation	7	40	0.427036	ko00511
Pyrimidine metabolism	14	84	0.427156	ko00240
Ubiquinone and other terpenoid-quinone biosynthesis	4	22	0.450436	ko00130
Glycerophospholipid metabolism	7	41	0.454026	ko00564
Aminoacyl-tRNA biosynthesis	12	73	0.45979	ko00970
Indole alkaloid biosynthesis	2	11	0.5263	ko00901
RNA degradation	16	103	0.536986	ko03018
Protein processing in endoplasmic reticulum	33	215	0.552581	ko04141
Fatty acid elongation	1	5	0.568918	ko00062
Glucosinolate biosynthesis	3	19	0.582201	ko00966
Purine metabolism	18	119	0.583292	ko00230
Sphingolipid metabolism	4	26	0.588878	ko00600
Phagosome	11	73	0.589688	ko04145
Riboflavin metabolism	3	20	0.618638	ko00740
Limonene and pinene degradation	4	27	0.620164	ko00903
RNA transport	25	169	0.633212	ko03013
Selenocompound metabolism	4	28	0.649909	ko00450
Tryptophan metabolism	6	42	0.65086	ko00380
Spliceosome	25	171	0.657757	ko03040
Flavonoid biosynthesis	7	50	0.674435	ko00941
mRNA surveillance pathway	15	108	0.718475	ko03015
Sulfur metabolism	5	38	0.722147	ko00920
SNARE interactions in vesicular transport	3	24	0.742024	ko04130
Citrate cycle (TCA cycle)	9	68	0.746684	ko00020
Starch and sucrose metabolism	21	152	0.75134	ko00500
Plant-pathogen interaction	17	125	0.758562	ko04626
Histidine metabolism	2	18	0.792489	ko00340
Isoflavonoid biosynthesis	1	10	0.814355	ko00943
Thiamine metabolism	1	10	0.814355	ko00730
Regulation of autophagy	1	11	0.843161	ko04140
Circadian rhythm - plant	1	11	0.843161	ko04712
Inositol phosphate metabolism	4	38	0.861378	ko00562
Pentose and glucuronate interconversions	7	62	0.865916	ko00040
Vitamin B6 metabolism	1	12	0.867502	ko00750
Lysine degradation	2	22	0.87633	ko00310
Basal transcription factors	1	13	0.88807	ko03022
Flavone and flavonol biosynthesis	1	14	0.905449	ko00944
Ribosome biogenesis in eukaryotes	8	75	0.912846	ko03008
Carotenoid biosynthesis	3	34	0.915279	ko00906
Protein export	2	25	0.917348	ko03060
Butanoate metabolism	2	25	0.917348	ko00650
Terpenoid backbone biosynthesis	3	35	0.924822	ko00900
Porphyrin and chlorophyll metabolism	2	26	0.927906	ko00860
Zeatin biosynthesis	1	18	0.951875	ko00908
Phosphatidylinositol signaling system	2	30	0.958678	ko04070
Mismatch repair	1	20	0.965675	ko03430
Stilbenoid, diarylheptanoid and gingerol biosynthesis	2	33	0.973024	ko00945
Ubiquitin mediated proteolysis	5	62	0.973076	ko04120
Proteasome	5	64	0.978461	ko03050
Nucleotide excision repair	2	35	0.979773	ko03420
N-Glycan biosynthesis	1	28	0.991131	ko00510
Homologous recombination	1	29	0.992512	ko03440
DNA replication	1	32	0.995496	ko03030
Plant hormone signal transduction	8	112	0.99774	ko04075
Note: The significantly enriched pathways are highlighted in red.
