# Supplementary material for: Comparative proteomic analysis provides insight into a complex regulatory network of taproot formation in radish (Raphanus sativus L.)
Source: Hortic Res. 2018 Oct 1;5:51. doi: 10.1038/s41438-018-0057-7 (PMC6165848; doi:10.1038/s41438-018-0057-7)
Supplement: Supplementary file 6 — Table S6 [file 41438_2018_57_MOESM6_ESM.xlsx]

## Sheet: table S6
Table S6 DEPs involved in plant hormone signal transduction and starch and sucrose metabolism in three taproot thickening stages in radish plants
	S1 vs. S2		S1 vs. S3		S2 vs. S3
Group ID	E-Value	FC (S2/S1)	E-Value	FC (S3/S1)	E-Value	FC (S3/S2)	Description
Plant Hormone Signal Transduction
Rsa1.0_14764.1_g00001.1	2e-114	1.405	_	_	_	_	bZIP-like protein
Rsa1.0_03009.1_g00002.1	_	_	7e-38	0.753	_	_	Serine/threonine-protein kinase, CTR1
Rsa1.0_04402.1_g00001.1	_	_	1e-07	0.608	_	_	Brassinosteroid LRR receptor kinase, CURL3
CL3244.Contig2_NAU-LB	_	_	1e-100	1.27	_	_	Abscisic acid receptor, PYR1
Rsa1.0_00381.1_g00011.1	_	_	0	0.744	_	_	leucine-rich repeat receptor-like protein kinase, IMK2
Rsa1.0_04434.1_g00002.1	_	_	0	0.235	_	_	GRR1-like protein 1, GRH1
Rsa1.0_00568.1_g00001.1	_	_	1e-76	1.528	_	_	Histidine-containing phosphotransfer protein 2, AHP2
CL14734.Contig1_CKA	_	_	2e-83	1.977	_	_	Abscisic acid receptor, PYR1
Rsa1.0_00366.1_g00008.1	_	_	0	0.683	_	_	U-box domain-containing protein 4, PUB4
Rsa1.0_00825.1_g00018.1	_	_	_	_	2e-42	1.256	tyrosine-protein kinase
CL1485.Contig1_NAU-LB	_	_	_	_	5e-123	1.244	protein phosphatase 2C 59, PP2C59
Rsa1.0_00460.1_g00006.1	8e-138	0.078	8e-138	0.133	_	_	Xyloglucan endotransglucosylase 24, XTH24
CL2955.Contig1_NAU-YH	9e-146	0.639	9e-146	0.774	_	_	protein phosphatase 2C 10, PP2C10
CL6992.Contig1_NAU-LB	2e-145	1.368	2e-145	1.396	_	_	protein phosphatase 2C 58, PP2C58
Unigene21727_NAU-YH	1e-141	1.394	1e-141	0.74	1e-141	0.621	protein phosphatase 2C 58, PP2C58
Rsa1.0_05882.1_g00002.1	0	0.624	_	_	0	1.412	Serine/threonine-protein phosphatase, BSL1
Rsa1.0_00048.1_g00023.1	0	2.035	0	2.907	0	1.373	Glucan endo-1,3-beta-glucosidase 7, Gns7
Rsa1.0_00474.1_g00005.1	0	0.416	_	_	0	1.702	Mitogen-activated protein kinase 6, MAPK6
Rsa1.0_01006.1_g00002.1	0	0.606	_	_	0	1.922	Brassionsteroid-signaling kinase 8, BSK8
Starch and Sucrose Metabolism
Rsa1.0_00457.1_g00014.1	0	0.423	_	_	_	_	beta-D-xylosidase 2, BXL2
Rsa1.0_00130.1_g00019.1	0	0.57	_	_	_	_	pectinesterase/pectinesterase inhibitor 34, PME34
Rsa1.0_42381.1_g00001.1	3e-61	0.412	_	_	_	_	fructokinase-1, FRK1
Rsa1.0_01105.1_g00010.1	0	1.658	_	_	_	_	pectinesterase/pectinesterase inhibitor 51, PME51
Rsa1.0_05571.1_g00001.1	0	0.363	_	_	_	_	Phosphoglucomutase, PGM
CL4819.Contig2_CKA	8e-101	1.53	_	_	_	_	fructokinase-5, FRK5
Rsa1.0_00009.1_g00010.1	_	_	0	0.723	_	_	alpha-trehalose-phosphate synthase, TPS7
Rsa1.0_00761.1_g00004.1	_	_	0	0.287	_	_	Beta-D-xylosidase 1, BXL1
Rsa1.0_00293.1_g00001.1	_	_	0	0.263	_	_	Myrosinase, MA1
Rsa1.0_00434.1_g00017.1	_	_	0	0.825	_	_	Endoglucanase 10
Rsa1.0_00564.1_g00014.1	_	_	0	2.733	_	_	alpha-glucan phosphorylase, PHS1
CL9762.Contig2_NAU-YH	_	_	0	1.699	_	_	beta-D-xylosidase 6, BXL6
Rsa1.0_00240.1_g00027.1	_	_	0	0.452	_	_	Cellulose synthase-like protein D2, CSLD2
Rsa1.0_10708.1_g00001.1	_	_	9e-106	0.509	_	_	polygalacturonase
Rsa1.0_02262.1_g00002.1	_	_	0	0.304	_	_	Myrosinase, MA1
Rsa1.0_00071.1_g00010.1	_	_	0	0.738	_	_	Beta-D-xylosidase 4, BXL4
Rsa1.0_18640.1_g00001.1	_	_	8e-58	0.621	_	_	Sucrose synthase 1, SUS1
Rsa1.0_06740.1_g00001.1	_	_	0	0.168	_	_	Acid beta-fructofuranosidase 3, BFRUCT3
Rsa1.0_19631.1_g00001.1	_	_	6e-126	0.131	_	_	pectinesterase/pectinesterase inhibitor 17, PME17
Rsa1.0_02616.1_g00004.1	_	_	0	0.61	_	_	Beta-glucosidase 44, BGLU44
Rsa1.0_09876.1_g00001.1	_	_	0	0.313	_	_	Myrosinase, MA1
Rsa1.0_00524.1_g00011.1	_	_	_	_	0	1.38	Beta-amylase 3, BAM3
CL13665.Contig1_NAU-YH	_	_	_	_	0	2.196	alpha-glucan phosphorylase 2, PHS2
Rsa1.0_00923.1_g00015.1	_	_	_	_	0	1.589	ADP-glucose pyrophosphorylase, APL
Rsa1.0_00583.1_g00001.1	_	_	_	_	0	1.587	Glucose-1-phosphate adenylyltransferase, APL2
Unigene2773_CKA	_	_	_	_	2e-154	0.786	fructokinase-1, FRK1
Unigene25061_NAU-YH	_	_	_	_	0	1.322	Beta-fructofuranosidase, FRUCT5
CL2428.Contig1_NAU-LB	_	_	_	_	0	3.435	phosphoglucomutase
CL10201.Contig1_CKA	0	0.46	0	0.611	_	_	beta-D-xylosidase 7, BXL7
Rsa1.0_01629.1_g00004.1	0	0.152		0.17	_	_	acid invertase, INV
Rsa1.0_03943.1_g00005.1	9e-118	1.935	9e-118	2.418	_	_	fructokinase-1, FRK1
Rsa1.0_00018.1_g00046.1	0	0.182	0	0.141	_	_	Acid beta-fructofuranosidase 4, BFRUCT4
Rsa1.0_25233.1_g00001.1	6e-109	0.682	6e-109	0.723	_	_	sucrose synthase 1-like, SUS1
CL4672.Contig3_CKA	0	0.593	0	0.479	_	_	Beta-amylase 5, BAM5
Unigene19983_NAU-LB	0	0.579	0	0.573	_	_	Beta-amylase 5, BAM5
CL1785.Contig1_CKA	0	1.484	0	1.667	_	_	Sucrose-phosphatase 1, SPP1
CL10349.Contig1_NAU-YH	0	0.128	0	0.119	_	_	Pectinesterase/pectinesterase inhibitor 18, PME18
Rsa1.0_00385.1_g00003.1	5e-177	2.839	5e-177	1.46	5e-177	0.589	fructokinase-1, FRK1
Rsa1.0_00276.1_g00011.1	0	0.673	0	0.414	0	0.575	Endoglucanase 17
Rsa1.0_00483.1_g00017.1	4e-23	1.32	4e-23	1.523	4e-23	1.307	beta-glucosidase L, bglL
Rsa1.0_01638.1_g00005.1	2e-96	0.675	2e-96	0.512	2e-96	0.738	fructokinase-5, FRK5
CL897.Contig2_CKA	9e-13	0.432	9e-13	0.52	9e-13	1.27	beta-glucosidase I, bglI
Rsa1.0_00204.1_g00019.1	0	2.142	0	1.309	0	0.604	UDP-glucose dehydrogenase 1, UGD1
Rsa1.0_00891.1_g00009.1	0	0.432	0	0.617	0	1.507	Hexokinase-1, HXK1
Unigene622_NAU-LB	0	0.701	_	_	0	1.503	Glucose-6-phosphate isomerase, PGIC
Rsa1.0_02943.1_g00003.1	7e-06	0.676	_	_	7e-06	1.461	beta-glucosidase H, bglH
Rsa1.0_00596.1_g00010.1	0	0.687	_	_	0	1.574	phosphoglucomutase 1,PGM1
Rsa1.0_14694.1_g00001.1	1e-58	0.774	_	_	1e-58	1.398	UTP--glucose-1-phosphate uridylyltransferase, UGP1
Rsa1.0_00211.1_g00021.1	_	_	0	1.916	0	1.715	Glucose-1-phosphate adenylyltransferase, APL3
Rsa1.0_00641.1_g00004.1	_	_	0	1.518	0	1.532	Glucose-1-phosphate adenylyltransferase, AGPS1
Note: The thresholds of fold change (FC) > 1.2 with p-value < 0.05, the proteins were up-regulated, while the value of FC < 0.83 with p-value < 0.05, the proteins were down-regulated.
