# Supplementary material for: Comparative proteomic analysis provides insight into a complex regulatory network of taproot formation in radish (Raphanus sativus L.)
Source: Hortic Res. 2018 Oct 1;5:51. doi: 10.1038/s41438-018-0057-7 (PMC6165848; doi:10.1038/s41438-018-0057-7)
Supplement: Supplementary file 7 — Table S7 [file 41438_2018_57_MOESM7_ESM.xlsx]

## Sheet: table S7
Table S7 Associated results of mRNA and proteins during taproot thickening in radish
Group Name	Type	Number of Proteins	Number of Genes	Number of Correlations
S2 vs S3	Identification	6342	78427	3195
S2 vs S3	Quantitative	3223	78427	1772
S2 vs S3	Differentially expressed	940	7393	96
S1 vs S3	Identification	6342	81683	3268
S1 vs S3	Quantitative	3234	81683	1806
S1 vs S3	Differentially expressed	1046	12327	181
S1 vs S2	Identification	6342	82077	3250
S1 vs S2	Quantitative	3217	82077	1785
S1 vs S2	Differentially expressed	1222	10455	187
